# Supplementary material for: Identifying prioritization of potential targets for idiopathic pulmonary fibrosis: Proteome-wide Mendelian randomization and colocalization analyses
Source: Clinics (Sao Paulo). 2026 Mar 18;81:100913. doi: 10.1016/j.clinsp.2026.100913 (PMC13014964; doi:10.1016/j.clinsp.2026.100913)
Supplement: Supplementary file 1 [file mmc1.xls]

## Sheet: Table S1
Table S1. STROBE-MR checklist of recommended items to address in reports of Mendelian randomisation studies
Item No.	Section	Checklist item	Section (paragraph number)
1	TITLE and ABSTRACT	Indicate Mendelian randomisation as the study’s design in the title and/or the abstract if that is a main purpose of the study	Title page
	INTRODUCTION
2	Background	Explain the scientific background and rationale for the reported study. What is the exposure? Is a potential causal relationship between exposure and outcome plausible? Justify why MR is a helpful method to address the study question	Background
3	Objectives	State specific objectives clearly, including pre-specified causal hypotheses (if any). State that MR is a method that, under specific assumptions, intends to estimate causal effects	Background
	METHODS
4	Study design and data sources	Present key elements of the study design early in the article. Consider including a table listing sources of data for all phases of the study. For each data source contributing to the analysis, describe the following:
	a)	Setting: Describe the study design and the underlying population, if possible. Describe the setting, locations, and relevant dates, including periods of recruitment, exposure, follow-up, and data collection, when available.	N/A
	b)	Participants: Give the eligibility criteria, and the sources and methods of selection of participants. Report the sample size, and whether any power or sample size calculations were carried out prior to the main analysis	Methods
	c)	Describe measurement, quality control and selection of genetic variants	Methods
	d)	For each exposure, outcome, and other relevant variables, describe methods of assessment and diagnostic criteria for diseases	Methods
	e)	Provide details of ethics committee approval and participant informed consent, if relevant	N/A
5	Assumptions	Explicitly state the three core IV assumptions for the main analysis (relevance, independence and exclusion restriction) as well assumptions for any additional or sensitivity analysis	Methods
6	Statistical methods: main analysis	Describe statistical methods and statistics used
	a)	Describe how quantitative variables were handled in the analyses (i.e., scale, units, model)	Methods
	b)	Describe how genetic variants were handled in the analyses and, if applicable, how their weights were selected	Methods
	c)	Describe the MR estimator (e.g. two-stage least squares, Wald ratio) and related statistics. Detail the included covariates and, in case of two-sample MR, whether the same covariate set was used for adjustment in the two samples	Methods
	d)	Explain how missing data were addressed	Methods
	e)	If applicable, indicate how multiple testing was addressed	Methods
7	Assessment of assumptions	Describe any methods or prior knowledge used to assess the assumptions or justify their validity	Methods
8	Sensitivity analyses and additional analyses	Describe any sensitivity analyses or additional analyses performed (e.g. comparison of effect estimates from different approaches, independent replication, bias analytic techniques, validation of instruments, simulations)	Methods
9	Software and pre-registration
	a)	Name statistical software and package(s), including version and settings used	Methods
	b)	State whether the study protocol and details were pre-registered (as well as when and where)	N/A
	RESULTS
10	Descriptive data
	a)	Report the numbers of individuals at each stage of included studies and reasons for exclusion. Consider use of a flow-diagram	Methods
	b)	Report summary statistics for phenotypic exposure(s), outcome(s) and other relevant variables (e.g. means, SDs, proportions)	Table S2
	c)	If the data sources include meta-analyses of previous studies, provide the assessments of heterogeneity across these studies	N/A
	d)	For two-sample Mendelian randomisation:	Table S2
		i. Provide justification of the similarity of the genetic variant-exposure associations between the exposure and outcome samples
		ii. Provide information on the number of individuals who were in both samples for the exposure and for the outcome
11	Main results
	a)	Report the associations between genetic variant and exposure, and between genetic variant and outcome, preferably on an interpretable scale	Results
	b)	Report MR estimates of the relationship between exposure and outcome, and the measures of uncertainty from the MR analysis, on an interpretable scale, such as odds ratio or relative risk per SD difference	Results
	c)	If relevant, consider translating estimates of relative risk into absolute risk for a meaningful time period	N/A
	d)	Consider plots to visualize results (e.g. forest plot, scatterplot of associations between genetic variants and outcome versus between genetic variants and exposure)	Figures 2-6
12	Assessment of assumptions
	a)	Report the assessment of the validity of the assumptions	Results
	b)	Report any additional statistics (e.g., assessments of heterogeneity across genetic variants, such as I2, Q statistic or E-value)	Table S6 and S15
13	Sensitivity analyses and additional analyses
	a)	Report any sensitivity analyses to assess the robustness of the main results to violations of the assumptions	Results
	b)	Report results from other sensitivity analyses or additional analyses	Results
	c)	Report any assessment of direction of causal relationship (e.g., bidirectional MR)	Results
	d)	When relevant, report and compare with estimates from non-MR analyses	N/A
	e)	Consider additional plots to visualize results (e.g., leave-one-out analyses)	N/A
	DISCUSSION
14	Key results	Summarize key results with reference to study objectives	Discussion
15	Limitations	Discuss limitations of the study, taking into account the validity of the IV assumptions, other sources of potential bias, and imprecision. Discuss both direction and magnitude of any potential bias and any efforts to address them	Discussion
16	Interpretation
	a)	Meaning: Give a cautious overall interpretation of results in the context of their limitations and in comparison with other studies	Discussion
	b)	Mechanism: Discuss underlying biological mechanisms that could drive a potential causal relationship between the investigated exposure and the outcome, and whether the gene-environment equivalence assumption is reasonable. Use causal language carefully, clarifying that IV estimates may provide causal effects only under certain assumptions	Discussion
	c)	Clinical relevance: Discuss whether the results have clinical or public policy relevance, and to what extent they inform effect sizes of possible interventions	Discussion
17	Generalizability	Discuss the generalizability of the study results (a) to other populations, (b) across other exposure periods/timings, and (c) across other levels of exposure	Discussion
	OTHER INFORMATION
18	Funding	Describe sources of funding and the role of funders in the present study and, if applicable, sources of funding for the databases and original study or studies on which the present study is based	N/A
19	Data and data sharing	Provide the data used to perform all analyses or report where and how the data can be accessed, and reference these sources in the article. Provide the statistical code needed to reproduce the results in the article,or report whether the code is publicly accessible and if so, where	Table S2
20	Conflicts of Interest	All authors should declare all potential conflicts of interest	Competing interests section

## Sheet: Table S2
Table S2. The sources for all statistical summary datasets used in this study
Phenotypes	Study / Consortium	Sample Size	N Cases	N Controls	Population	Year	GWAS ID	Data availability	PMID
Exposure
2940 plasma proteins	UK Biobank pharma proteomics project	54219			European	2023			37794186
4907 plasma proteins	deCODE cohort	35559			European	2021			34857953
Outcome
Idiopathic pulmonary fibrosis	Finngen	409798	2189	407609	European	2023	finngen_R10_IPF	https://r10.finngen.fi/
eQTL
eQTLGen	eQTLGen Consortium	31684			European	2021		https://www.eqtlgen.org/	34475573
GTEx-V8	GTEx Consortium	73 to 670			84.6% European	2020		https://www.gtexportal.org/home/datasets	32913098
rQTL
CLC/S100A11 protein level ratio	UK Biobank	52705			European	2024			38412862
LSP1/S100A11 protein level ratio
NADK/S100A11 protein level ratio
NCF2/S100A11 protein level ratio
S100A11/S100A12 protein level ratio
S100A11/SERPINB8 protein level ratio
Mediator factors
Body fat percentage		401772			European	2021	ebi-a-GCST90013975	https://gwas.mrcieu.ac.uk/	34017140
Body mass index	GIANT	681275			European	2018	ieu-b-40
C reactive protein		204402			European	2018	ieu-b-35
FEV1		321047			European	2019	ebi-a-GCST007432		30804560
FVC		321047			European	2019	ebi-a-GCST007429		30804560
Hypothyroidism		405357			European	2021	ebi-a-GCST90013943		34017140
Smoking initiation	GSCAN	607291	311629	321173	European	2019	ieu-b-4877
Telomere length		472174			European	2021	ieu-b-4879
Trunk fat mass		454588			European	2018	ukb-b-20044
Whole body fat mass		454137			European	2018	ukb-b-19393

## Sheet: Table S3
Table S3. Association of plasma ptoteins（UKB-PPP） with risk of IPF
Exposure	Method	SNP N	Beta	Se	P value	P value after FDR	OR	OR_lci95	OR_uci95
A1BG	Inverse variance weighted	2	-0.47798	0.242555	0.048768	0.0504	0.620033	0.385432	0.997428
AARSD1	Wald ratio	1	0.485305	0.243454	0.046216	0.049	1.62467	1.00817	2.61817
ACTA2	Wald ratio	1	1.07806	0.509869	0.034483	0.0571	2.93896	1.08189	7.98368
ADAM23	Inverse variance weighted	8	-0.13253	0.059651	0.026301	0.0473	0.875878	0.779233	0.984508
	MR Egger	8	-0.19078	0.131853	0.198062	-	0.826312	0.638129	1.06999
	Weighted median	8	-0.14484	0.070539	0.040045	-	0.865164	0.753451	0.993441
	Weighted mode	8	-0.15325	0.066572	0.054824	-	0.857913	0.752967	0.977485
ADAMTS1	Wald ratio	1	-1.69467	0.851355	0.04653	0.0484	0.18366	0.03462	0.974325
AGR2	Wald ratio	1	-0.58404	0.285423	0.040735	0.0527	0.557642	0.318712	0.975692
AMOTL2	Wald ratio	1	1.06815	0.512746	0.037233	0.058	2.91	1.06521	7.94969
ANXA2	Inverse variance weighted	6	-0.22187	0.090152	0.013854	0.0513	0.801022	0.671282	0.955836
	MR Egger	6	-0.23537	0.167721	0.233171	-	0.790275	0.568868	1.09786
	Weighted median	6	-0.24283	0.086258	0.004875	-	0.784403	0.662392	0.928889
	Weighted mode	6	-0.24052	0.087636	0.040574	-	0.786221	0.662137	0.933559
APOE	Inverse variance weighted	7	0.08878	0.043324	0.04044	0.0481	1.09284	1.00387	1.18969
	MR Egger	7	0.122586	0.080893	0.190102	-	1.13042	0.964675	1.32463
	Weighted median	7	0.089772	0.047102	0.056662	-	1.09393	0.997455	1.19972
	Weighted mode	7	0.096372	0.049133	0.097499	-	1.10117	1.00007	1.21249
ASRGL1	Inverse variance weighted	4	0.176283	0.087429	0.043768	0.0501	1.19277	1.00493	1.41573
	MR Egger	4	0.285641	0.172116	0.238867	-	1.33062	0.949609	1.86449
	Weighted median	4	0.167662	0.090143	0.062891	-	1.18254	0.991023	1.41106
	Weighted mode	4	0.163913	0.092497	0.174499	-	1.17811	0.982769	1.41228
BLVRB	Inverse variance weighted	3	-0.48623	0.224877	0.030601	0.0448	0.614938	0.395742	0.955542
	MR Egger	3	-0.77369	4.85241	0.899342	-	0.46131	3.42e-05	6229.4
	Weighted median	3	-0.55359	0.249101	0.02626	-	0.574882	0.352809	0.936738
	Weighted mode	3	-0.58032	0.277228	0.17138	-	0.559721	0.325079	0.963724
BRSK2	Inverse variance weighted	2	1.19851	0.331872	0.000305	0.0192	3.31517	1.72986	6.35334
BTC	Inverse variance weighted	4	-0.14469	0.069804	0.038189	0.0472	0.86529	0.754646	0.992156
	MR Egger	4	-0.1596	0.10421	0.265315	-	0.852484	0.694993	1.04566
	Weighted median	4	-0.12265	0.069307	0.076779	-	0.884572	0.772215	1.01328
	Weighted mode	4	-0.11705	0.074807	0.215609	-	0.889538	0.768223	1.03001
C5	Wald ratio	1	0.433129	0.214659	0.043617	0.0482	1.54208	1.01248	2.3487
CA4	Inverse variance weighted	4	-0.17651	0.085777	0.039616	0.048	0.838193	0.708482	0.991652
	MR Egger	4	-0.28571	0.168227	0.231542	-	0.751484	0.540408	1.045
	Weighted median	4	-0.1833	0.089511	0.040582	-	0.83252	0.698557	0.992174
	Weighted mode	4	-0.19511	0.092199	0.124638	-	0.822747	0.686728	0.985707
CCL15	Inverse variance weighted	5	-0.14622	0.067374	0.029989	0.045	0.86397	0.757092	0.985935
	MR Egger	5	-0.13097	0.110997	0.323058	-	0.877242	0.705728	1.09044
	Weighted median	5	-0.17391	0.060958	0.004332	-	0.840374	0.745733	0.947025
	Weighted mode	5	-0.17346	0.061007	0.046709	-	0.840747	0.745994	0.947536
CCL16	Inverse variance weighted	6	0.181528	0.055909	0.001167	0.0368	1.19905	1.0746	1.33791
	MR Egger	6	0.162747	0.084922	0.127797	-	1.17674	0.996306	1.38985
	Weighted median	6	0.128609	0.065549	0.049759	-	1.13725	1.00013	1.29316
	Weighted mode	6	0.163881	0.064956	0.052983	-	1.17807	1.03724	1.33802
CCL25	Inverse variance weighted	7	-0.16522	0.07467	0.026925	0.0446	0.847711	0.732297	0.981315
	MR Egger	7	-0.22976	0.16926	0.232701	-	0.794727	0.57035	1.10737
	Weighted median	7	-0.16207	0.088063	0.06571	-	0.850382	0.715572	1.01059
	Weighted mode	7	-0.15967	0.089669	0.12526	-	0.852424	0.715036	1.01621
CD109	Inverse variance weighted	8	0.137158	0.055477	0.013424	0.0564	1.14701	1.02883	1.27876
	MR Egger	8	0.201711	0.100064	0.090423	-	1.22349	1.0056	1.4886
	Weighted median	8	0.135689	0.057377	0.018037	-	1.14532	1.0235	1.28165
	Weighted mode	8	0.136454	0.05468	0.041264	-	1.1462	1.02971	1.27587
CD28	Inverse variance weighted	3	-0.3256	0.166116	0.049986	0.049986	0.722093	0.521426	0.999986
	MR Egger	3	-0.2288	0.25088	0.529284	-	0.795488	0.486497	1.30073
	Weighted median	3	-0.29727	0.16878	0.078192	-	0.742844	0.533616	1.03411
	Weighted mode	3	-0.28921	0.186795	0.261646	-	0.748853	0.519271	1.07994
CD300E	Inverse variance weighted	2	0.21914	0.108726	0.043849	0.0493	1.24501	1.00606	1.54071
CDH15	Inverse variance weighted	5	0.244066	0.113524	0.031562	0.0442	1.27643	1.02179	1.59452
	MR Egger	5	0.347175	0.482183	0.523548	-	1.41506	0.549963	3.64098
	Weighted median	5	0.355688	0.106185	0.000809	-	1.42716	1.15901	1.75736
	Weighted mode	5	0.332379	0.112331	0.041599	-	1.39428	1.11875	1.73768
CEACAM20	Inverse variance weighted	2	-0.60831	0.264927	0.021669	0.0488	0.544272	0.323821	0.914801
CEACAM6	Wald ratio	1	-0.71698	0.274632	0.009036	0.0435	0.488225	0.285002	0.836357
CEACAM8	Wald ratio	1	-0.66031	0.252926	0.009036	0.0399	0.51669	0.314728	0.848253
CEP152	Wald ratio	1	-0.9281	0.459643	0.043469	0.049	0.395305	0.160574	0.973168
CETN3	Wald ratio	1	-0.56418	0.22442	0.011939	0.0316	0.568825	0.366394	0.883098
CLEC4G	Inverse variance weighted	2	-0.37191	0.148259	0.012125	0.0637	0.689419	0.515564	0.9219
CLIC5	Wald ratio	1	0.587301	0.264224	0.026233	0.0463	1.79913	1.07189	3.01977
CNP	Wald ratio	1	0.784668	0.37679	0.037296	0.0565	2.19168	1.04724	4.58677
COMMD1	Wald ratio	1	-0.24455	0.119192	0.040194	0.0533	0.783055	0.619917	0.989124
CPA2	Inverse variance weighted	5	-0.21589	0.101917	0.034147	0.0488	0.805821	0.659911	0.983993
	MR Egger	5	-0.34538	0.247552	0.25731	-	0.707954	0.435797	1.15007
	Weighted median	5	-0.234	0.107823	0.029986	-	0.791358	0.640608	0.977583
	Weighted mode	5	-0.23423	0.11603	0.113666	-	0.791181	0.630245	0.993213
CPVL	Inverse variance weighted	6	-0.18619	0.086484	0.03133	0.0449	0.830117	0.700684	0.98346
	MR Egger	6	-0.28309	0.12319	0.083121	-	0.753451	0.591826	0.959216
	Weighted median	6	-0.19278	0.118289	0.103159	-	0.824664	0.654014	1.03984
	Weighted mode	6	-0.07736	0.148069	0.623667	-	0.925557	0.692412	1.23721
DCXR	Wald ratio	1	-1.02222	0.376047	0.006561	0.0435	0.359794	0.172169	0.751884
DEFB4A_DEFB4B	Inverse variance weighted	3	-0.61856	0.254931	0.015251	0.0458	0.538721	0.326861	0.887903
	MR Egger	3	-2.75755	3.8411	0.603614	-	0.063447	3.41e-05	118.038
	Weighted median	3	-0.60873	0.276087	0.027465	-	0.544043	0.316682	0.934637
	Weighted mode	3	-0.53305	0.334568	0.252123	-	0.586813	0.304586	1.13055
DNAJB1	Wald ratio	1	-1.58034	0.619458	0.010736	0.0356	0.205905	0.061147	0.693363
DNAJC6	Wald ratio	1	-0.81501	0.396787	0.039972	0.0543	0.442633	0.203373	0.963376
DSC2	Inverse variance weighted	3	0.28849	0.126241	0.0223	0.0484	1.33441	1.04191	1.70902
	MR Egger	3	0.255253	0.470883	0.683767	-	1.29079	0.512899	3.24847
	Weighted median	3	0.291136	0.13362	0.029345	-	1.33795	1.02967	1.73852
	Weighted mode	3	0.292196	0.136606	0.165838	-	1.33936	1.02475	1.75057
DUSP13	Wald ratio	1	-0.23885	0.115358	0.038402	0.0565	0.78753	0.628163	0.98733
DUSP29	Wald ratio	1	-0.55798	0.223152	0.012403	0.0313	0.572363	0.36959	0.886385
EBAG9	Wald ratio	1	-0.95108	0.460347	0.038828	0.0542	0.386324	0.15671	0.952374
ECI2	Inverse variance weighted	2	-0.25715	0.12344	0.037235	0.0469	0.773253	0.607081	0.984909
EFCAB2	Inverse variance weighted	3	0.223437	0.093071	0.016363	0.0469	1.25037	1.04187	1.50059
	MR Egger	3	0.145196	0.164841	0.540283	-	1.15627	0.837033	1.59725
	Weighted median	3	0.21669	0.091232	0.017541	-	1.24196	1.0386	1.48513
	Weighted mode	3	0.207055	0.094307	0.159308	-	1.23005	1.02246	1.47978
EFNA1	Inverse variance weighted	2	-0.19573	0.099529	0.049231	0.050025	0.822232	0.676509	0.999345
EFNA4	Wald ratio	1	0.882216	0.340369	0.009544	0.0361	2.41625	1.23998	4.70836
EPO	Wald ratio	1	1.14885	0.396925	0.003799	0.0671	3.15456	1.44901	6.86765
F2R	Wald ratio	1	0.719037	0.261366	0.00594	0.045	2.05246	1.22969	3.42573
FABP4	Wald ratio	1	-0.91118	0.373242	0.014636	0.0323	0.402048	0.19345	0.835579
FABP5	Wald ratio	1	0.555364	0.219129	0.011263	0.0314	1.74257	1.13414	2.67743
FAM13A	Inverse variance weighted	3	-0.5298	0.214927	0.013701	0.0539	0.588726	0.386334	0.897145
	MR Egger	3	-0.69071	0.579779	0.444554	-	0.501219	0.160883	1.56151
	Weighted median	3	-0.55883	0.23136	0.015717	-	0.571877	0.363384	0.899994
	Weighted mode	3	-0.58192	0.260859	0.155416	-	0.558822	0.33514	0.931797
FKBP4	Wald ratio	1	-1.47293	0.577381	0.01074	0.0335	0.229252	0.073933	0.710869
FNTA	Wald ratio	1	-1.33657	0.526081	0.011065	0.0326	0.262744	0.093697	0.736787
FOLH1	Wald ratio	1	-0.83147	0.420138	0.047812	0.0478	0.43541	0.191104	0.992034
FURIN	Inverse variance weighted	2	-0.35991	0.16886	0.033055	0.0443	0.697739	0.501137	0.971471
FUT8	Inverse variance weighted	11	-0.1159	0.05788	0.045235	0.0491	0.890562	0.795052	0.997545
	MR Egger	11	-0.08901	0.11132	0.444545	-	0.914837	0.735506	1.13789
	Weighted median	11	-0.08782	0.070501	0.212903	-	0.915928	0.797718	1.05165
	Weighted mode	11	-0.08066	0.071343	0.284592	-	0.922504	0.80212	1.06095
GRK5	Inverse variance weighted	2	0.289911	0.124872	0.020251	0.0491	1.33631	1.0462	1.70687
GSTA1	Wald ratio	1	-1.05462	0.517962	0.041741	0.0514	0.348324	0.126207	0.961351
GSTA3	Wald ratio	1	-1.06567	0.52339	0.041741	0.0503	0.344496	0.1235	0.960954
GZMA	Inverse variance weighted	2	1.30805	0.589997	0.02662	0.0453	3.69897	1.16376	11.757
HIP1R	Inverse variance weighted	2	-0.54534	0.250248	0.029316	0.045	0.579643	0.354932	0.946621
HSDL2	Inverse variance weighted	3	0.237435	0.077856	0.002291	0.0361	1.26799	1.08854	1.47703
	MR Egger	3	0.155109	0.453252	0.790093	-	1.16779	0.480338	2.83908
	Weighted median	3	0.235075	0.079179	0.002988	-	1.265	1.08316	1.47737
	Weighted mode	3	0.232534	0.085666	0.113147	-	1.26179	1.06676	1.49248
ICAM1	Inverse variance weighted	4	0.158417	0.070265	0.024162	0.0491	1.17165	1.02091	1.34465
	MR Egger	4	0.205852	0.140817	0.281283	-	1.22857	0.932254	1.61907
	Weighted median	4	0.161635	0.07373	0.028361	-	1.17543	1.01727	1.35818
	Weighted mode	4	0.168078	0.075572	0.112614	-	1.18303	1.02016	1.3719
ICOSLG	Inverse variance weighted	3	-0.36766	0.155081	0.017752	0.0466	0.692353	0.510882	0.938286
	MR Egger	3	-0.52906	0.332792	0.357455	-	0.589158	0.306869	1.13112
	Weighted median	3	-0.37665	0.159799	0.018423	-	0.68616	0.501651	0.938531
	Weighted mode	3	-0.38424	0.155532	0.132138	-	0.680971	0.502039	0.923676
IGFBP6	Inverse variance weighted	2	0.685351	0.311346	0.027718	0.0437	1.98447	1.07801	3.65315
IGFBPL1	Inverse variance weighted	5	0.166303	0.060422	0.005917	0.0621	1.18093	1.04904	1.3294
	MR Egger	5	0.163642	0.117009	0.2564	-	1.17779	0.936415	1.48139
	Weighted median	5	0.123664	0.073344	0.091781	-	1.13164	0.98011	1.30659
	Weighted mode	5	0.108728	0.082295	0.256942	-	1.11486	0.948788	1.31
IGSF8	Wald ratio	1	-0.44521	0.222543	0.04544	0.0491	0.64069	0.414205	0.991015
KLK3	Wald ratio	1	1.14876	0.577577	0.046709	0.0476	3.15429	1.01685	9.78464
LCP1	Inverse variance weighted	7	-0.12676	0.060669	0.036669	0.0471	0.880942	0.782177	0.992178
	MR Egger	7	-0.10986	0.080349	0.229805	-	0.895962	0.765413	1.04878
	Weighted median	7	-0.12328	0.068954	0.073807	-	0.884018	0.772264	1.01194
	Weighted mode	7	-0.12271	0.061333	0.092328	-	0.884518	0.78433	0.997503
LECT2	Inverse variance weighted	8	0.150697	0.065445	0.021298	0.0497	1.16264	1.02268	1.32177
	MR Egger	8	0.443828	0.234282	0.106995	-	1.55866	0.984752	2.46704
	Weighted median	8	0.189429	0.070606	0.007299	-	1.20856	1.05237	1.38793
	Weighted mode	8	0.19291	0.070657	0.029329	-	1.21277	1.05593	1.39291
LHB	Wald ratio	1	0.840362	0.36795	0.022377	0.0424	2.3172	1.12657	4.76617
LRCH4	Wald ratio	1	-1.37791	0.45363	0.002385	0.0632	0.252105	0.10362	0.613364
LRP11	Inverse variance weighted	5	0.203991	0.078165	0.00906	0.0634	1.22629	1.0521	1.42931
	MR Egger	5	0.201281	0.1553	0.28565	-	1.22297	0.90203	1.6581
	Weighted median	5	0.204718	0.082511	0.013098	-	1.22718	1.04393	1.44259
	Weighted mode	5	0.198494	0.093369	0.100671	-	1.21956	1.01561	1.46448
LRRC37A2	Inverse variance weighted	10	-0.15515	0.066132	0.018976	0.0478	0.856289	0.75219	0.974796
	MR Egger	10	-0.04295	0.142685	0.771077	-	0.957959	0.724254	1.26708
	Weighted median	10	-0.1007	0.075711	0.183505	-	0.904205	0.779508	1.04885
	Weighted mode	10	-0.06224	0.075343	0.430125	-	0.939659	0.810656	1.08919
LSP1	Wald ratio	1	0.444147	0.211984	0.036154	0.0581	1.55916	1.02907	2.3623
MAMDC2	Inverse variance weighted	2	-0.36211	0.151879	0.017116	0.0469	0.696204	0.516957	0.937603
MAP2K1	Inverse variance weighted	2	1.15067	0.43997	0.008914	0.0702	3.16032	1.3342	7.48584
MAP4K5	Inverse variance weighted	2	-0.59224	0.237405	0.012609	0.0567	0.553088	0.347305	0.880801
MASP1	Inverse variance weighted	4	-0.44866	0.166159	0.00693	0.0624	0.63848	0.46101	0.88427
	MR Egger	4	-0.83931	0.38449	0.160734	-	0.432008	0.203332	0.91786
	Weighted median	4	-0.47753	0.142872	0.000831	-	0.620311	0.468807	0.820775
	Weighted mode	4	-0.53014	0.150752	0.039012	-	0.588524	0.437967	0.790836
METAP1D	Wald ratio	1	1.92542	0.601019	0.001357	0.0719	6.85805	2.11156	22.274
MGLL	Wald ratio	1	-1.0372	0.512395	0.042947	0.0496	0.354445	0.129834	0.967628
MICB_MICA	Inverse variance weighted	6	0.083246	0.037057	0.024678	0.0486	1.08681	1.01067	1.16868
	MR Egger	6	0.129319	0.10332	0.278899	-	1.13805	0.929427	1.39351
	Weighted median	6	0.12401	0.044064	0.004888	-	1.13203	1.03836	1.23414
	Weighted mode	6	0.1152	0.051351	0.074895	-	1.1221	1.01466	1.24091
MPHOSPH8	Wald ratio	1	-1.93729	0.881602	0.027987	0.0478	0.144094	0.025598	0.811112
MUC2	Inverse variance weighted	3	0.310764	0.127544	0.014829	0.0492	1.36447	1.06266	1.75199
	MR Egger	3	0.201338	0.255318	0.574905	-	1.22304	0.741497	2.0173
	Weighted median	3	0.3107	0.122544	0.011231	-	1.36438	1.07306	1.73479
	Weighted mode	3	0.298585	0.138957	0.164683	-	1.34795	1.02658	1.76993
MVK	Wald ratio	1	-0.87649	0.36163	0.015362	0.0326	0.41624	0.204889	0.845608
NCR3LG1	Inverse variance weighted	5	0.259819	0.102745	0.011446	0.0656	1.29669	1.06018	1.58597
	MR Egger	5	0.182168	0.192824	0.41449	-	1.19982	0.822203	1.75086
	Weighted median	5	0.258343	0.107606	0.016358	-	1.29478	1.04858	1.59879
	Weighted mode	5	0.255457	0.10944	0.079882	-	1.29105	1.04181	1.59993
NELL1	Inverse variance weighted	3	0.194557	0.088378	0.027706	0.0448	1.21477	1.02157	1.44452
	MR Egger	3	0.221025	0.131291	0.341229	-	1.24735	0.964347	1.61342
	Weighted median	3	0.193104	0.090254	0.03239	-	1.21301	1.01634	1.44774
	Weighted mode	3	0.20118	0.098769	0.178576	-	1.22284	1.00762	1.48404
NUDT16	Wald ratio	1	-0.5075	0.19052	0.007727	0.0455	0.601999	0.414403	0.87452
PARP1	Wald ratio	1	-0.54692	0.212002	0.009886	0.0349	0.578727	0.381957	0.876867
PCOLCE	Wald ratio	1	0.507952	0.17863	0.004461	0.0473	1.66188	1.17098	2.3586
PNMA1	Inverse variance weighted	2	-0.83769	0.295227	0.004548	0.0573	0.432708	0.242601	0.771786
PPM1F	Wald ratio	1	-1.10762	0.53532	0.038539	0.0552	0.330344	0.115689	0.943279
PPP1R14A	Inverse variance weighted	4	-0.34404	0.132299	0.009309	0.0586	0.708898	0.546976	0.918753
	MR Egger	4	-0.15912	0.43876	0.751598	-	0.852894	0.360923	2.01546
	Weighted median	4	-0.3293	0.135869	0.015364	-	0.719426	0.551229	0.938945
	Weighted mode	4	-0.32434	0.130241	0.088459	-	0.723003	0.560114	0.933262
PPP1R14D	Wald ratio	1	-1.02991	0.50636	0.041957	0.0494	0.35704	0.132341	0.963251
PRG3	Inverse variance weighted	2	-0.49779	0.199251	0.012479	0.0605	0.607872	0.411345	0.898293
PRSS2	Inverse variance weighted	2	0.513558	0.211029	0.01495	0.0471	1.67123	1.10511	2.52736
PRSS27	Inverse variance weighted	4	-0.26395	0.118991	0.026539	0.0464	0.768013	0.608249	0.96974
	MR Egger	4	-0.17552	0.164437	0.397562	-	0.839018	0.607854	1.15809
	Weighted median	4	-0.25836	0.119125	0.030094	-	0.772313	0.611494	0.975427
	Weighted mode	4	-0.26395	0.123587	0.122344	-	0.768011	0.602792	0.978515
PSMD9	Wald ratio	1	0.471848	0.164878	0.004213	0.0558	1.60295	1.16031	2.21446
RABEP1	Wald ratio	1	1.17353	0.450678	0.009217	0.0376	3.23338	1.33669	7.82134
S100A11	Wald ratio	1	-0.62637	0.224868	0.005345	0.0472	0.534531	0.344002	0.830586
S100A12	Inverse variance weighted (multiplicative random effects)	2	0.292837	0.136888	0.032416	0.0444	1.34022	1.02484	1.75267
SDK2	Inverse variance weighted	5	0.167851	0.075289	0.025786	0.0492	1.18276	1.02049	1.37083
	MR Egger	5	0.282764	0.138278	0.133417	-	1.32679	1.01181	1.73983
	Weighted median	5	0.18741	0.08576	0.028868	-	1.20612	1.01951	1.42689
	Weighted mode	5	0.194844	0.083201	0.079217	-	1.21512	1.03228	1.43035
SERPINA5	Inverse variance weighted	3	0.253973	0.126566	0.044787	0.0495	1.28914	1.00592	1.65209
	MR Egger	3	0.18283	0.550424	0.795838	-	1.20061	0.408199	3.53128
	Weighted median	3	0.260889	0.12579	0.038078	-	1.29808	1.01445	1.66103
	Weighted mode	3	0.261215	0.148777	0.221216	-	1.29851	0.970069	1.73814
SERPIND1	Wald ratio	1	1.36957	0.605047	0.0236	0.0461	3.93366	1.20163	12.8773
SH3BP1	Inverse variance weighted	3	-0.42462	0.136904	0.001925	0.0404	0.654017	0.500097	0.85531
	MR Egger	3	-0.23166	0.568864	0.753806	-	0.793219	0.260116	2.41891
	Weighted median	3	-0.39161	0.141921	0.005792	-	0.675969	0.511825	0.892755
	Weighted mode	3	-0.38149	0.163402	0.144681	-	0.682841	0.495711	0.940612
SIGLEC6	Inverse variance weighted	6	0.127292	0.057234	0.026145	0.0484	1.13575	1.01523	1.27058
	MR Egger	6	0.158605	0.150153	0.350409	-	1.17188	0.873109	1.57288
	Weighted median	6	0.147375	0.065195	0.023789	-	1.15879	1.01978	1.31674
	Weighted mode	6	0.153137	0.061327	0.054688	-	1.16548	1.03348	1.31434
SNAP29	Wald ratio	1	-0.99478	0.48637	0.040825	0.0515	0.369807	0.14255	0.959359
STAMBP	Wald ratio	1	1.30009	0.559169	0.02007	0.0394	3.66963	1.22645	10.9799
TBCC	Inverse variance weighted	2	-0.33183	0.167842	0.048036	0.0504	0.717608	0.516437	0.997143
TMEM106A	Wald ratio	1	-0.75035	0.30241	0.013093	0.0302	0.472202	0.261042	0.85417
TNF	Inverse variance weighted	2	0.750851	0.306268	0.014222	0.0498	2.1188	1.16249	3.86181
TNFRSF8	Inverse variance weighted	2	-0.4608	0.227167	0.042511	0.0496	0.630777	0.404117	0.984564
TSC22D1	Wald ratio	1	-1.86449	0.708486	0.008497	0.045	0.154976	0.038654	0.621355
UNG	Wald ratio	1	-1.60523	0.682904	0.018743	0.0382	0.200843	0.052669	0.765873
VAT1	Wald ratio	1	-0.55419	0.223335	0.013086	0.0315	0.574538	0.370861	0.890073
VSNL1	Inverse variance weighted	2	-0.19437	0.09715	0.04542	0.0485	0.823352	0.680598	0.99605
WFIKKN2	Inverse variance weighted	5	0.279441	0.122715	0.022777	0.0478	1.32239	1.03969	1.68197
	MR Egger	5	0.488299	0.224788	0.118204	-	1.62954	1.04887	2.53168
	Weighted median	5	0.322283	0.095629	0.000751	-	1.38027	1.14437	1.66482
	Weighted mode	5	0.332178	0.106438	0.035497	-	1.394	1.13152	1.71738
IPF: Idiopathic pulmonary fibrosis; FDR: False-discovery rate; OR: Odds ratios.

## Sheet: Table S4
Table S4. Association of plasma ptoteins（deCODE cohort） with risk of IPF
Exposure	Method	SNP N	Beta	Se	P value	P value after FDR	OR	OR_lci95	OR_uci95
AGT	Inverse variance weighted	2	-0.35344	0.170201	0.037838	0.0449	0.702268	0.503066	0.980349
ANTXR1	Wald ratio	1	-1.65437	0.665561	0.0129307	0.04	0.191213	0.0518777	0.704782
ANXA2	Inverse variance weighted	6	-0.236404	0.0982377	0.0161085	0.0483	0.789462	0.651193	0.95709
	MR Egger	6	-0.16104	0.138682	0.310129	-	0.851258	0.648653	1.11715
	Weighted median	6	-0.227725	0.0827778	0.00594058	-	0.796343	0.677077	0.936617
	Weighted mode	6	-0.232326	0.0829308	0.0379288	-	0.792688	0.673767	0.932597
AP2A2	Wald ratio	1	2.68966	0.502947	8.90274e-08	3.02693e-06	14.7267	5.49526	39.4659
ASAH2	Inverse variance weighted	6	0.110621	0.0560329	0.0483581	0.0503	1.11697	1.0008	1.24663
	MR Egger	6	0.0979752	0.0909267	0.341896	-	1.10294	0.922894	1.3181
	Weighted median	6	0.153836	0.0685017	0.0247219	-	1.1663	1.01977	1.33389
	Weighted mode	6	0.164907	0.0626816	0.0464847	-	1.17928	1.04295	1.33344
B3GNT8	Inverse variance weighted	5	-0.130705	0.0609456	0.0319828	0.0441	0.877476	0.778677	0.988811
	MR Egger	5	-0.0563832	0.140818	0.715672	-	0.945177	0.71721	1.2456
	Weighted median	5	-0.12973	0.0683512	0.0576974	-	0.878333	0.768205	1.00425
	Weighted mode	5	-0.138636	0.0700489	0.11892	-	0.870545	0.758865	0.998661
BTC	Inverse variance weighted	2	-0.438951	0.192956	0.0229134	0.0467	0.644712	0.441691	0.941052
BTNL8	Wald ratio	1	1.01919	0.41452	0.0139431	0.0395	2.77095	1.22965	6.24418
CBL	Wald ratio	1	0.833552	0.376693	0.0269102	0.0416	2.30148	1.09992	4.81565
CCDC50	Wald ratio	1	-1.21034	0.604895	0.0454027	0.0498	0.298097	0.0910879	0.975561
CCDC80	Inverse variance weighted	2	0.688931	0.294896	0.0194816	0.0452	1.99159	1.11732	3.54992
CD36	Inverse variance weighted	4	-0.303504	0.125909	0.0159307	0.0508	0.738227	0.576785	0.944857
	MR Egger	4	-0.136244	0.2285	0.611501	-	0.872629	0.557605	1.36563
	Weighted median	4	-0.242952	0.133806	0.0694171	-	0.78431	0.603378	1.0195
	Weighted mode	4	-0.245382	0.136846	0.170853	-	0.782406	0.598338	1.0231
CDHR5	Wald ratio	1	1.42292	0.58602	0.0151777	0.0369	4.14923	1.31564	13.0857
CDON	Inverse variance weighted	3	0.156352	0.0675439	0.0206228	0.0438	1.16924	1.02426	1.33474
	MR Egger	3	0.0828632	0.0964702	0.548211	-	1.08639	0.899228	1.31251
	Weighted median	3	0.14464	0.0687847	0.035484	-	1.15562	1.00987	1.32241
	Weighted mode	3	0.141408	0.064846	0.160991	-	1.15189	1.01441	1.30801
CEACAM8	Inverse variance weighted	2	-1.02166	0.358782	0.00440538	0.0321	0.359997	0.178196	0.727278
CETN3	Wald ratio	1	-1.23116	0.48973	0.0119385	0.0451	0.291953	0.111801	0.762396
CLEC12A	Inverse variance weighted	7	0.178609	0.0871364	0.040388	0.0448	1.19555	1.00785	1.41821
	MR Egger	7	0.142824	0.200636	0.50838	-	1.15353	0.778471	1.70928
	Weighted median	7	0.152636	0.0867872	0.0786216	-	1.1649	0.982685	1.3809
	Weighted mode	7	0.156717	0.0863362	0.119413	-	1.16966	0.987576	1.38533
CNP	Wald ratio	1	0.809175	0.399477	0.0428072	0.0485	2.24605	1.02655	4.9143
COL1A1	Inverse variance weighted	4	-0.305472	0.146247	0.0367306	0.0446	0.736775	0.553156	0.981347
	MR Egger	4	-0.836827	0.76397	0.387655	-	0.433082	0.0968871	1.93587
	Weighted median	4	-0.223073	0.150793	0.139051	-	0.800057	0.595338	1.07517
	Weighted mode	4	-0.238115	0.188428	0.295611	-	0.788112	0.544747	1.1402
CRABP2	Inverse variance weighted	4	0.225456	0.11438	0.048712	0.0497	1.25289	1.00127	1.56775
	MR Egger	4	0.337818	0.352484	0.439001	-	1.40189	0.702541	2.79739
	Weighted median	4	0.225491	0.109735	0.0398911	-	1.25294	1.01047	1.5536
	Weighted mode	4	0.241077	0.112168	0.120793	-	1.27262	1.02146	1.58554
DNAJB1	Wald ratio	1	-1.62354	0.636392	0.0107363	0.0456	0.197199	0.0566497	0.686456
DYNLL2	Wald ratio	1	-1.25836	0.594186	0.0341931	0.0431	0.28412	0.0886584	0.910506
F2	Inverse variance weighted	2	0.918348	0.365759	0.0120458	0.0473	2.50515	1.22319	5.13067
FAH	Inverse variance weighted	5	0.143157	0.0632453	0.0236036	0.0463	1.15391	1.01938	1.30619
	MR Egger	5	0.139964	0.0700505	0.13959	-	1.15023	1.00267	1.31951
	Weighted median	5	0.145861	0.0655279	0.0260184	-	1.15704	1.01758	1.3156
	Weighted mode	5	0.141544	0.0643626	0.0927392	-	1.15205	1.01551	1.30695
FER	Wald ratio	1	0.87223	0.427837	0.0414805	0.0486	2.39224	1.03424	5.53334
FKBP4	Inverse variance weighted	2	-0.984071	0.392867	0.0122505	0.0446	0.373786	0.173064	0.807307
FSTL3	Inverse variance weighted	2	-0.533075	0.260266	0.0405413	0.044	0.586798	0.352327	0.977308
IBSP	Wald ratio	1	-1.20395	0.321965	0.000184471	0.0031	0.300006	0.159613	0.563888
ICAM1	Inverse variance weighted	9	-0.073605	0.0364233	0.0432981	0.046	0.929039	0.865027	0.997787
	MR Egger	9	-0.120114	0.102008	0.277478	-	0.886819	0.726112	1.08309
	Weighted median	9	-0.0670491	0.0415906	0.106936	-	0.935149	0.861942	1.01457
	Weighted mode	9	-0.08653	0.0404523	0.0648708	-	0.917108	0.847202	0.992783
IGDCC4	Inverse variance weighted (multiplicative random effects)	7	0.206625	0.0948435	0.0293625	0.044	1.22952	1.02095	1.4807
	MR Egger	7	0.323708	0.158753	0.0969841	-	1.38224	1.01263	1.88677
	Weighted median	7	0.15753	0.0974236	0.105887	-	1.17062	0.967132	1.41691
	Weighted mode	7	0.149328	0.0927437	0.158499	-	1.16105	0.968071	1.39251
IGFLR1	Inverse variance weighted	4	0.197809	0.0892176	0.0266128	0.0424	1.21873	1.02321	1.45161
	MR Egger	4	0.111854	0.131331	0.484094	-	1.11835	0.864542	1.44667
	Weighted median	4	0.188374	0.0962388	0.0503054	-	1.20728	0.999746	1.45791
	Weighted mode	4	0.149183	0.09326	0.207981	-	1.16088	0.966952	1.39371
IGLL1	Inverse variance weighted	3	-0.270433	0.12379	0.0289172	0.0447	0.763049	0.59866	0.972578
	MR Egger	3	-0.430432	0.202541	0.279994	-	0.650228	0.437179	0.967101
	Weighted median	3	-0.274379	0.102284	0.00730691	-	0.760044	0.621975	0.928762
	Weighted mode	3	-0.309596	0.10739	0.102204	-	0.733743	0.594473	0.905641
IL22RA2	Inverse variance weighted	3	0.176898	0.0791937	0.0255006	0.0464	1.19351	1.02191	1.39392
	MR Egger	3	0.151225	0.105545	0.387916	-	1.16326	0.945877	1.4306
	Weighted median	3	0.174881	0.0829261	0.0349551	-	1.1911	1.01242	1.40132
	Weighted mode	3	0.174131	0.085715	0.179281	-	1.19021	1.00615	1.40795
KCNAB2	Wald ratio	1	0.928125	0.467855	0.0472795	0.0487	2.52976	1.01119	6.32886
KIAA1549L	Inverse variance weighted	7	-0.209399	0.0896948	0.0195659	0.0434	0.811072	0.680314	0.966961
	MR Egger	7	-0.133923	0.186047	0.50386	-	0.874658	0.607396	1.25952
	Weighted median	7	-0.186588	0.0914651	0.0413516	-	0.829786	0.6936	0.992711
	Weighted mode	7	-0.189408	0.0916423	0.0842579	-	0.827449	0.691407	0.990259
KLB	Inverse variance weighted	8	0.151068	0.0680354	0.0263899	0.0449	1.16308	1.01788	1.32899
	MR Egger	8	0.0866468	0.114999	0.479686	-	1.09051	0.870445	1.36622
	Weighted median	8	0.111621	0.0608882	0.0667717	-	1.11809	0.99231	1.25981
	Weighted mode	8	0.10648	0.0700732	0.172424	-	1.11236	0.969608	1.27612
KPNA2	Wald ratio	1	1.3107	0.544032	0.0159859	0.034	3.70878	1.27685	10.7726
KYNU	Inverse variance weighted	3	-0.269114	0.121349	0.0265758	0.0437	0.764056	0.602325	0.969213
	MR Egger	3	-0.352861	0.177173	0.296239	-	0.702675	0.496525	0.994415
	Weighted median	3	-0.293405	0.123832	0.0178183	-	0.74572	0.585016	0.95057
	Weighted mode	3	-0.294234	0.126228	0.145047	-	0.745102	0.581792	0.954253
LDHC	Wald ratio	1	-1.58533	0.71557	0.0267272	0.0454	0.20488	0.0503957	0.832924
LILRB1	Inverse variance weighted	10	-0.13695	0.0696063	0.0491256	0.0491	0.872014	0.760805	0.999478
	MR Egger	10	-0.183694	0.109128	0.130816	-	0.83219	0.671941	1.03066
	Weighted median	10	-0.0710767	0.0717471	0.321853	-	0.93139	0.809207	1.07202
	Weighted mode	10	-0.114954	0.074307	0.156264	-	0.891407	0.770592	1.03116
LRP11	Inverse variance weighted	6	0.136983	0.0584553	0.01911	0.0487	1.14681	1.02266	1.28602
	MR Egger	6	0.0940367	0.126612	0.498903	-	1.0986	0.857167	1.40804
	Weighted median	6	0.138344	0.0546976	0.0114303	-	1.14837	1.03163	1.27833
	Weighted mode	6	0.140087	0.0583097	0.0614338	-	1.15037	1.02614	1.28965
MASP1	Wald ratio	1	-1.2387	0.385731	0.0013213	0.0112	0.28976	0.13605	0.617133
MFNG	Wald ratio	1	-0.470705	0.182292	0.00981883	0.0668	0.624562	0.436924	0.892783
MMAB	Inverse variance weighted	6	0.314833	0.133219	0.0181139	0.0486	1.37003	1.05519	1.7788
	MR Egger	6	0.517996	0.200982	0.0615003	-	1.67866	1.1321	2.4891
	Weighted median	6	0.38188	0.111597	0.000621724	-	1.46504	1.17721	1.82323
	Weighted mode	6	0.413768	0.122388	0.019657	-	1.51251	1.18992	1.92254
MPG	Wald ratio	1	-1.15692	0.354142	0.00108764	0.0123	0.314454	0.157074	0.629519
NSFL1C	Wald ratio	1	-1.46608	0.627132	0.0194004	0.0366	0.23083	0.0675253	0.789073
NT5DC3	Inverse variance weighted	3	0.240564	0.11283	0.0329989	0.0443	1.27197	1.01961	1.58679
	MR Egger	3	0.300475	0.164689	0.319188	-	1.3505	0.977932	1.86501
	Weighted median	3	0.255887	0.125015	0.0406725	-	1.29161	1.01092	1.65023
	Weighted mode	3	0.255039	0.119998	0.167463	-	1.29051	1.02004	1.6327
NTN1	Inverse variance weighted	3	0.277315	0.099471	0.00530507	0.0301	1.31958	1.08584	1.60364
	MR Egger	3	0.340483	0.169565	0.294155	-	1.40563	1.00817	1.95977
	Weighted median	3	0.2837	0.0904496	0.00170943	-	1.32804	1.11229	1.58563
	Weighted mode	3	0.290726	0.0913249	0.0861202	-	1.3374	1.11821	1.59955
PARP1	Wald ratio	1	-1.44782	0.561214	0.00988555	0.056	0.235081	0.0782535	0.706209
PARVA	Inverse variance weighted	2	1.03099	0.48686	0.0342066	0.0436	2.80383	1.07976	7.28075
PCOLCE	Inverse variance weighted	2	0.538389	0.183831	0.00340363	0.0347	1.71324	1.19492	2.4564
PCYOX1	Inverse variance weighted	6	0.211492	0.0635532	0.000875367	0.0149	1.23552	1.09082	1.39942
	MR Egger	6	0.196858	0.0906281	0.0955792	-	1.21757	1.01941	1.45425
	Weighted median	6	0.212253	0.0656699	0.00122873	-	1.23646	1.08713	1.40631
	Weighted mode	6	0.211622	0.0638922	0.0211898	-	1.23568	1.09023	1.40053
PDCD1LG2	Inverse variance weighted	4	0.223714	0.105072	0.0332421	0.0435	1.25071	1.01793	1.53673
	MR Egger	4	0.285364	0.391585	0.54194	-	1.33025	0.617459	2.86587
	Weighted median	4	0.236257	0.0985398	0.0165037	-	1.2665	1.04406	1.53633
	Weighted mode	4	0.241111	0.0996766	0.0942588	-	1.27266	1.04681	1.54725
PDK1	Inverse variance weighted	2	-1.08561	0.525551	0.0388615	0.044	0.337697	0.12055	0.945988
PGLS	Inverse variance weighted	3	-0.475476	0.198504	0.016607	0.0471	0.621589	0.421243	0.91722
	MR Egger	3	-0.356832	0.309666	0.455023	-	0.69989	0.381449	1.28417
	Weighted median	3	-0.479267	0.215444	0.0261109	-	0.619237	0.405945	0.944597
	Weighted mode	3	-0.320855	0.238139	0.310218	-	0.725529	0.454932	1.15708
PGP	Inverse variance weighted	6	0.312167	0.110486	0.0047223	0.0301	1.36638	1.10033	1.69676
	MR Egger	6	0.173188	0.281192	0.571277	-	1.18909	0.685265	2.06334
	Weighted median	6	0.317166	0.116061	0.00628094	-	1.37323	1.09383	1.724
	Weighted mode	6	0.318518	0.124642	0.0509269	-	1.37509	1.07704	1.75561
PLEK	Inverse variance weighted	2	-0.58787	0.239941	0.014283	0.0486	0.555509	0.347096	0.889063
PLXNB2	Inverse variance weighted	5	-0.160172	0.0745464	0.0316646	0.0449	0.851997	0.736179	0.986038
	MR Egger	5	-0.221211	0.172586	0.290015	-	0.801548	0.571507	1.12418
	Weighted median	5	-0.148148	0.07852	0.0591933	-	0.862304	0.739303	1.00577
	Weighted mode	5	-0.145089	0.0808024	0.146989	-	0.864945	0.738258	1.01337
PPID	Inverse variance weighted	2	0.291202	0.130774	0.0259636	0.0457	1.33804	1.0355	1.72896
PPP1R14A	Inverse variance weighted	2	-0.339347	0.149949	0.0236304	0.0446	0.712235	0.530865	0.95557
PRPSAP2	Wald ratio	1	1.06143	0.530866	0.0455617	0.0484	2.8905	1.02115	8.18193
PRSS8	Inverse variance weighted	2	-0.662411	0.315893	0.0359981	0.0448	0.515606	0.277603	0.957661
PSMB1	Inverse variance weighted	2	0.356203	0.100554	0.00039648	0.0101	1.4279	1.17248	1.73896
PTPRJ	Inverse variance weighted	2	0.687412	0.294037	0.0193955	0.0471	1.98856	1.11751	3.53858
RAB21	Wald ratio	1	-1.27594	0.650641	0.0498731	0.0499	0.279169	0.0779884	0.999316
RCN1	Wald ratio	1	-0.484795	0.233524	0.0378948	0.046	0.615824	0.389651	0.973277
RET	Inverse variance weighted	3	0.184171	0.0855755	0.0313855	0.0457	1.20222	1.01658	1.42177
	MR Egger	3	0.227437	0.175097	0.417684	-	1.25538	0.890696	1.76938
	Weighted median	3	0.187809	0.0893374	0.0355317	-	1.2066	1.01279	1.43751
	Weighted mode	3	0.205642	0.0937395	0.159509	-	1.22831	1.02215	1.47605
RIPK2	Wald ratio	1	1.03259	0.466211	0.0267703	0.0433	2.80832	1.12616	7.00316
SAT2	Inverse variance weighted (multiplicative random effects)	4	-0.400494	0.138984	0.00395689	0.0336	0.669989	0.510226	0.879779
	MR Egger	4	-0.465939	0.281282	0.239468	-	0.627546	0.361588	1.08912
	Weighted median	4	-0.405683	0.143991	0.00484104	-	0.666521	0.502628	0.883856
	Weighted mode	4	-0.411631	0.140755	0.0612753	-	0.662569	0.502826	0.87306
SH3GLB2	Inverse variance weighted	3	0.225156	0.0889069	0.0113256	0.0481	1.25252	1.05222	1.49095
	MR Egger	3	0.236971	0.140002	0.339718	-	1.2674	0.963258	1.66758
	Weighted median	3	0.226735	0.0869294	0.00910015	-	1.2545	1.05797	1.48753
	Weighted mode	3	0.226798	0.0912385	0.13082	-	1.25458	1.04914	1.50024
SLITRK6	Inverse variance weighted	3	0.686609	0.254734	0.00703048	0.0359	1.98697	1.20603	3.27359
	MR Egger	3	0.452773	0.519967	0.543906	-	1.57267	0.567587	4.35754
	Weighted median	3	0.681798	0.253824	0.00722911	-	1.97743	1.20238	3.25208
	Weighted mode	3	0.399109	0.323785	0.342946	-	1.4905	0.790168	2.81153
SNAP29	Wald ratio	1	-0.895003	0.419047	0.0326951	0.0428	0.408606	0.179724	0.928977
SPINK1	Wald ratio	1	-0.644954	0.293259	0.0278594	0.0412	0.524687	0.295306	0.93224
SPINT2	Inverse variance weighted	8	-0.16206	0.0636304	0.0108685	0.0504	0.85039	0.75068	0.963344
	MR Egger	8	-0.27127	0.13997	0.100713	-	0.762411	0.579488	1.00308
	Weighted median	8	-0.164722	0.0746278	0.0272971	-	0.84813	0.732719	0.981718
	Weighted mode	8	-0.156689	0.0666575	0.0510374	-	0.85497	0.750258	0.974295
STAT3	Wald ratio	1	-0.496256	0.204511	0.0152434	0.0346	0.608806	0.407751	0.908997
STC1	Wald ratio	1	1.3508	0.527057	0.0103797	0.0504	3.86053	1.37406	10.8464
STIM1	Wald ratio	1	-0.784152	0.330267	0.0175824	0.0352	0.456506	0.238956	0.872119
STX7	Wald ratio	1	-0.571812	0.262173	0.0291795	0.0413	0.564502	0.337675	0.943693
TCEA2	Wald ratio	1	0.511937	0.227994	0.0247426	0.0443	1.66852	1.06723	2.60858
TFPI	Wald ratio	1	-1.91347	0.763681	0.0122247	0.0416	0.147567	0.0330317	0.659247
TMEM106A	Wald ratio	1	-1.14626	0.53489	0.032114	0.0437	0.317822	0.111398	0.906759
TNXB	Inverse variance weighted	3	-0.295917	0.142702	0.0381095	0.0442	0.743849	0.56236	0.983909
	MR Egger	3	-0.265444	0.2116	0.428448	-	0.766866	0.506526	1.16101
	Weighted median	3	-0.298184	0.142169	0.0359581	-	0.742164	0.561673	0.980655
	Weighted mode	3	-0.306093	0.171444	0.216122	-	0.736318	0.526174	1.03039
VAT1	Wald ratio	1	-1.14834	0.470747	0.0147113	0.0385	0.317162	0.126059	0.797973
VIM	Inverse variance weighted	2	1.12193	0.360333	0.00184817	0.0236	3.07079	1.5154	6.22259
WFIKKN2	Inverse variance weighted	7	0.264195	0.0744178	0.000384994	0.0196	1.30238	1.12562	1.5069
	MR Egger	7	0.132643	0.124391	0.33503	-	1.14184	0.894793	1.4571
	Weighted median	7	0.231894	0.0811743	0.00428013	-	1.26099	1.07551	1.47845
	Weighted mode	7	0.229274	0.0787027	0.0268695	-	1.25769	1.0779	1.46746
IPF: Idiopathic pulmonary fibrosis; FDR: False-discovery rate; OR: Odds ratios.

## Sheet: Table S5
Table S5. MR-meta analysis for overlapping plasma proteins in two MR analysis
Exposure	Analysis	Method	SNP N	OR (95% CI)	P value	MR-meta analysis
						OR（95% CI）	P value	I2	P value after FDR
ADAM23	MR 1	Inverse variance weighted	8	0.88 (0.78, 0.98)	0.0263011	0.90 (0.83, 0.98)	0.0147931	0	0.0208199
	MR 2	Inverse variance weighted	6	0.93 (0.82, 1.05)	0.223482
AGT	MR 1	Inverse variance weighted	4	1.14 (0.94, 1.38)	0.195435	1.01 (0.85, 1.19)	0.937459	0.83	-
	MR 2	Inverse variance weighted	2	0.70 (0.50, 0.98)	0.037838
ANXA2	MR 1	Inverse variance weighted	6	0.80 (0.67, 0.96)	0.0138539	0.80 (0.70, 0.91)	0.000581037	0	0.00275993
	MR 2	Inverse variance weighted	6	0.79 (0.65, 0.96)	0.016108
BLVRB	MR 1	Inverse variance weighted	3	0.61 (0.40, 0.96)	0.0306007	0.65 (0.44, 0.97)	0.0351244	0	0.0381351
	MR 2	Inverse variance weighted	3	0.84 (0.33, 2.15)	0.72236
BTC	MR 1	Inverse variance weighted	4	0.87 (0.75, 0.99)	0.038189	0.84 (0.74, 0.95)	0.00646782	0.51	0.0136543
	MR 2	Inverse variance weighted	2	0.64 (0.44, 0.94)	0.0229134
C5	MR 1	Wald ratio	1	1.54 (1.01, 2.35)	0.0436166	1.07 (0.51, 2.24)	0.867325	0.81	-
	MR 2	Inverse variance weighted	2	0.72 (0.44, 1.18)	0.189791
CCDC50	MR 1	Inverse variance weighted	2	0.93 (0.51, 1.69)	0.822176	0.59 (0.20, 1.78)	0.35208	0.65	-
	MR 2	Wald ratio	1	0.30 (0.09, 0.98)	0.0454027
CCDC80	MR 1	Inverse variance weighted	2	1.55 (0.72, 3.34)	0.263546	1.82 (1.15, 2.89)	0.0111266	0	0.0201339
	MR 2	Inverse variance weighted	2	1.99 (1.12, 3.55)	0.0194816
CCL15	MR 1	Inverse variance weighted	5	0.86 (0.76, 0.99)	0.0299891	0.93 (0.83, 1.04)	0.181664	0.56	-
	MR 2	Inverse variance weighted	4	0.97 (0.90, 1.04)	0.393213
CCL16	MR 1	Inverse variance weighted	6	1.20 (1.07, 1.34)	0.00116689	1.14 (1.05, 1.25)	0.00182946	0.37	0.00534766
	MR 2	Inverse variance weighted	8	1.08 (0.94, 1.22)	0.272215
CCL25	MR 1	Inverse variance weighted	7	0.85 (0.73, 0.98)	0.0269254	0.91 (0.79, 1.06)	0.225973	0.49	-
	MR 2	Inverse variance weighted	5	0.99 (0.85, 1.14)	0.846055
CDON	MR 1	Inverse variance weighted	3	1.22 (0.81, 1.83)	0.342725	1.17 (1.03, 1.33)	0.0125958	0	0.0191456
	MR 2	Inverse variance weighted	3	1.17 (1.02, 1.33)	0.0206228
CEACAM8	MR 1	Wald ratio	1	0.52 (0.31, 0.85)	0.00903605	0.46 (0.31, 0.69)	0.000160337	0	0.00203093
	MR 2	Inverse variance weighted	2	0.36 (0.18, 0.73)	0.00440538
CETN3	MR 1	Wald ratio	1	0.57 (0.37, 0.88)	0.0119385	0.51 (0.34, 0.76)	0.000860019	0.35	0.00326807
	MR 2	Wald ratio	1	0.29 (0.11, 0.76)	0.0119385
CLEC12A	MR 1	Inverse variance weighted	3	1.05 (0.84, 1.32)	0.667569	1.14 (1.00, 1.31)	0.0574337	0	-
	MR 2	Inverse variance weighted	7	1.20 (1.01, 1.42)	0.040388
CLIC5	MR 1	Wald ratio	1	1.80 (1.07, 3.02)	0.0262335	1.19 (0.57, 2.49)	0.645108	0.85	-
	MR 2	Inverse variance weighted	6	0.84 (0.65, 1.09)	0.191181
CNP	MR 1	Wald ratio	1	2.19 (1.05, 4.59)	0.0372962	2.22 (1.30, 3.79)	0.00367492	0	0.00872794
	MR 2	Wald ratio	1	2.25 (1.03, 4.91)	0.042807
COL1A1	MR 1	Wald ratio	1	0.61 (0.15, 2.47)	0.493091	0.73 (0.55, 0.97)	0.0289602	0	0.0333481
	MR 2	Inverse variance weighted	4	0.74 (0.55, 0.98)	0.0367306
DCXR	MR 1	Wald ratio	1	0.36 (0.17, 0.75)	0.00656097	0.54 (0.33, 0.87)	0.0112011	0.49	0.0193474
	MR 2	Inverse variance weighted	2	0.72 (0.38, 1.36)	0.311903
DNAJB1	MR 1	Wald ratio	1	0.21 (0.06, 0.69)	0.0107363	0.20 (0.08, 0.48)	0.000309085	0	0.00234904
	MR 2	Wald ratio	1	0.20 (0.06, 0.69)	0.0107363
DSC2	MR 1	Inverse variance weighted	3	1.33 (1.04, 1.71)	0.0222995	1.33 (1.08, 1.64)	0.00667364	0	0.0133473
	MR 2	Inverse variance weighted	3	1.33 (0.91, 1.95)	0.143815
ECI2	MR 1	Inverse variance weighted	2	0.77 (0.61, 0.98)	0.0372346	0.84 (0.72, 0.98)	0.0249658	0	0.0316234
	MR 2	Inverse variance weighted	3	0.89 (0.73, 1.08)	0.22821
F2	MR 1	Inverse variance weighted	3	2.44 (1.28, 4.65)	0.00696333	2.47 (1.53, 3.99)	0.000228195	0	0.00216785
	MR 2	Inverse variance weighted	2	2.51 (1.22, 5.13)	0.0120458
FKBP4	MR 1	Wald ratio	1	0.23 (0.07, 0.71)	0.0107396	0.32 (0.17, 0.61)	0.000454869	0	0.00288084
	MR 2	Inverse variance weighted	2	0.37 (0.17, 0.81)	0.0122505
FOLH1	MR 1	Wald ratio	1	0.44 (0.19, 0.99)	0.0478119	0.66 (0.45, 0.96)	0.0286184	0.19	0.0339843
	MR 2	Inverse variance weighted	2	0.73 (0.48, 1.11)	0.14693
FUT8	MR 1	Inverse variance weighted	11	0.89 (0.80, 1.00)	0.0452353	0.93 (0.87, 0.99)	0.0296995	0	0.0331936
	MR 2	Inverse variance weighted	10	0.95 (0.87, 1.03)	0.223003
GZMA	MR 1	Inverse variance weighted	2	3.70 (1.16, 11.76)	0.0266196	1.89 (0.67, 5.31)	0.22748	0.65	-
	MR 2	Inverse variance weighted (multiplicative random effects)	5	1.25 (0.75, 2.08)	0.391727
ICAM1	MR 1	Inverse variance weighted	4	1.17 (1.02, 1.34)	0.0241616	1.04 (0.83, 1.30)	0.764993	0.88	-
	MR 2	Inverse variance weighted	9	0.93 (0.87, 1.00)	0.0432981
IGDCC4	MR 1	Inverse variance weighted (multiplicative random effects)	8	1.25 (0.89, 1.76)	0.197336	1.23 (1.05, 1.45)	0.0114102	0	0.0188516
	MR 2	Inverse variance weighted	7	1.23 (1.02, 1.48)	0.0293625
IGFBP6	MR 1	Inverse variance weighted	2	1.98 (1.08, 3.65)	0.0277185	2.00 (1.23, 3.25)	0.00504938	0	0.0112868
	MR 2	Wald ratio	1	2.03 (0.91, 4.51)	0.08234
IGSF8	MR 1	Wald ratio	1	0.64 (0.41, 0.99)	0.0454404	0.68 (0.51, 0.90)	0.00694503	0	0.0131956
	MR 2	Inverse variance weighted	2	0.70 (0.49, 1.02)	0.065568
KLK3	MR 1	Wald ratio	1	3.15 (1.02, 9.78)	0.0467086	1.63 (0.48, 5.53)	0.432912	0.63	-
	MR 2	Inverse variance weighted	2	0.91 (0.34, 2.38)	0.840027
KYNU	MR 1	Inverse variance weighted	4	0.99 (0.77, 1.28)	0.946664	0.87 (0.67, 1.12)	0.271991	0.53	-
	MR 2	Inverse variance weighted	3	0.76 (0.60, 0.97)	0.0265758
LCP1	MR 1	Inverse variance weighted	7	0.88 (0.78, 0.99)	0.0366687	0.89 (0.80, 1.00)	0.0542475	0	-
	MR 2	Inverse variance weighted	4	1.05 (0.71, 1.56)	0.793773
LECT2	MR 1	Inverse variance weighted	8	1.16 (1.02, 1.32)	0.0212984	1.09 (1.00, 1.20)	0.0605905	0.46	-
	MR 2	Inverse variance weighted	9	1.02 (0.89, 1.17)	0.780474
LHB	MR 1	Wald ratio	1	2.32 (1.13, 4.77)	0.0223773	1.54 (0.86, 2.75)	0.144736	0.62	-
	MR 2	Inverse variance weighted	4	1.24 (0.99, 1.56)	0.058192
LILRB1	MR 1	Inverse variance weighted	4	0.96 (0.82, 1.13)	0.655823	0.91 (0.82, 1.01)	0.0754947	0	-
	MR 2	Inverse variance weighted	10	0.87 (0.76, 1.00)	0.0491256
LRP11	MR 1	Inverse variance weighted	5	1.23 (1.05, 1.43)	0.00906044	1.17 (1.07, 1.29)	0.000582533	0	0.00245959
	MR 2	Inverse variance weighted	6	1.15 (1.02, 1.29)	0.01911
MASP1	MR 1	Inverse variance weighted	4	0.64 (0.46, 0.88)	0.00692951	0.46 (0.22, 0.99)	0.0477801	0.73	0.0477801
	MR 2	Wald ratio	1	0.29 (0.14, 0.62)	0.0013213
NELL1	MR 1	Inverse variance weighted	3	1.21 (1.02, 1.44)	0.0277057	1.16 (1.03, 1.30)	0.0128748	0	0.0188171
	MR 2	Inverse variance weighted	7	1.11 (0.96, 1.30)	0.169773
NSFL1C	MR 1	Wald ratio	1	0.83 (0.37, 1.87)	0.659096	0.48 (0.14, 1.67)	0.241312	0.66	-
	MR 2	Wald ratio	1	0.23 (0.07, 0.79)	0.0194004
PARP1	MR 1	Wald ratio	1	0.58 (0.38, 0.88)	0.00988555	0.43 (0.19, 0.99)	0.0460283	0.56	0.0472723
	MR 2	Wald ratio	1	0.24 (0.08, 0.71)	0.00988555
PCOLCE	MR 1	Wald ratio	1	1.66 (1.17, 2.36)	0.00446068	1.69 (1.31, 2.17)	4.49655e-05	0	0.0009
	MR 2	Inverse variance weighted	2	1.71 (1.19, 2.46)	0.003404
PDCD1LG2	MR 1	Inverse variance weighted	6	1.08 (0.93, 1.26)	0.320163	1.14 (1.01, 1.28)	0.0391893	0.21	0.0413665
	MR 2	Inverse variance weighted	4	1.25 (1.02, 1.54)	0.0332421
PPP1R14A	MR 1	Inverse variance weighted	4	0.71 (0.55, 0.92)	0.00930878	0.71 (0.58, 0.86)	0.0005663	0	0.0030742
	MR 2	Inverse variance weighted	2	0.71 (0.53, 0.96)	0.0236304
PRSS2	MR 1	Inverse variance weighted	2	1.67 (1.11, 2.53)	0.0149501	1.28 (0.83, 1.98)	0.264599	0.74	-
	MR 2	Inverse variance weighted	5	1.06 (0.89, 1.28)	0.502257
PRSS27	MR 1	Inverse variance weighted	4	0.77 (0.61, 0.97)	0.0265388	0.77 (0.62, 0.97)	0.0235155	0	0.0308135
	MR 2	Inverse variance weighted (multiplicative random effects)	3	0.82 (0.36, 1.84)	0.630118
PRSS8	MR 1	Wald ratio	1	0.73 (0.42, 1.28)	0.273251	0.63 (0.41, 0.95)	0.0266893	0	0.0327159
	MR 2	Inverse variance weighted	2	0.52 (0.28, 0.96)	0.0359981
RET	MR 1	Inverse variance weighted	4	1.04 (0.83, 1.29)	0.740139	1.14 (1.00, 1.30)	0.0559608	0.08	-
	MR 2	Inverse variance weighted	3	1.20 (1.02, 1.42)	0.0313855
S100A12	MR 1	Inverse variance weighted	2	1.34 (1.02, 1.75)	0.0324162	1.31 (1.04, 1.65)	0.0205655	0	0.0279103
	MR 2	Inverse variance weighted	3	1.24 (0.79, 1.94)	0.350018
SAT2	MR 1	Inverse variance weighted (multiplicative random effects)	12	0.93 (0.76, 1.12)	0.438548	0.80 (0.58, 1.10)	0.165507	0.72
	MR 2	Inverse variance weighted	4	0.67 (0.51, 0.88)	0.00395689
SERPINA5	MR 1	Inverse variance weighted	3	1.29 (1.01, 1.65)	0.0447867	1.25 (1.05, 1.48)	0.0122704	0	0.0194281
	MR 2	Inverse variance weighted	2	1.21 (0.95, 1.53)	0.122727
SH3GLB2	MR 1	Inverse variance weighted	3	1.26 (0.93, 1.70)	0.138044	1.25 (1.08, 1.46)	0.00333853	0	0.00845761
	MR 2	Inverse variance weighted	3	1.25 (1.05, 1.49)	0.0113256
SIGLEC6	MR 1	Inverse variance weighted	6	1.14 (1.02, 1.27)	0.0261452	1.03 (0.84, 1.26)	0.798228	0.81	-
	MR 2	Inverse variance weighted	7	0.92 (0.80, 1.06)	0.250698
SNAP29	MR 1	Wald ratio	1	0.37 (0.14, 0.96)	0.0408247	0.39 (0.21, 0.73)	0.003146	0	0.00853915
	MR 2	Wald ratio	1	0.41 (0.18, 0.93)	0.0326951
SPINK1	MR 1	Inverse variance weighted	6	0.88 (0.75, 1.02)	0.0806027	0.73 (0.45, 1.18)	0.202562	0.65	-
	MR 2	Wald ratio	1	0.52 (0.30, 0.93)	0.0278594
STAMBP	MR 1	Wald ratio	1	3.67 (1.23, 10.98)	0.0200698	1.53 (0.26, 8.87)	0.635529	0.78	-
	MR 2	Inverse variance weighted	2	0.61 (0.18, 2.08)	0.429932
STX7	MR 1	Inverse variance weighted	7	1.00 (0.80, 1.24)	0.968654	0.79 (0.46, 1.36)	0.392722	0.75	-
	MR 2	Wald ratio	1	0.56 (0.34, 0.94)	0.0291795
TFPI	MR 1	Inverse variance weighted	3	0.87 (0.65, 1.18)	0.379378	0.42 (0.08, 2.34)	0.322098	0.81	-
	MR 2	Wald ratio	1	0.15 (0.03, 0.66)	0.0122247
TMEM106A	MR 1	Wald ratio	1	0.47 (0.26, 0.85)	0.013093	0.43 (0.26, 0.72)	0.0013062	0	0.0041363
	MR 2	Wald ratio	1	0.32 (0.11, 0.91)	0.032114
TNXB	MR 1	Inverse variance weighted	4	1.14 (0.86, 1.52)	0.365314	0.92 (0.61, 1.40)	0.697842	0.77	-
	MR 2	Inverse variance weighted	3	0.74 (0.56, 0.98)	0.0381095
VAT1	MR 1	Wald ratio	1	0.57 (0.37, 0.89)	0.013086	0.52 (0.35, 0.77)	0.00101072	0.23	0.00349158
	MR 2	Wald ratio	1	0.32 (0.13, 0.80)	0.0147113
WFIKKN2	MR 1	Inverse variance weighted	5	1.32 (1.04, 1.68)	0.0227774	1.31 (1.15, 1.48)	2.48268e-05	0	0.000943417
	MR 2	Inverse variance weighted	7	1.30 (1.13, 1.51)	0.000384994
OR: Odds ratios.

## Sheet: Table S6
Table S6. Heterogeneity and pleiotropy tests of plasma proteins on IPF
Exposure	Analysis	Heterogeneity						Pleiotropy
		MR‑Egger			IVW			MR-Egger regression
		Q	Q_df	P value	Q	Q_df	P value	Intercept	SE	P value
AARSD1	MR 1	—	—	—	—	—	—	—	—	—
ACTA2	MR 1	—	—	—	—	—	—	—	—	—
ADAMTS1	MR 1	—	—	—	—	—	—	—	—	—
AGR2	MR 1	—	—	—	—	—	—	—	—	—
AMOTL2	MR 1	—	—	—	—	—	—	—	—	—
BRSK2	MR 1	—	—	—	19.3921	1	1.06448e-05	—	—	—
CA4	MR 1	0.340512	2	0.843449	0.909888	3	0.823041	0.0773166	0.102464	0.529255
CD109	MR 1	6.98247	6	0.322471	7.70018	7	0.359773	-0.0293058	0.0373172	0.462142
CD28	MR 1	0.635091	1	0.425494	0.9002	2	0.637564	-0.0163697	0.0317928	0.697296
CD300E	MR 1	—	—	—	0.000422096	1	0.983609	—	—	—
CDH15	MR 1	6.62236	3	0.0849599	6.73121	4	0.150793	-0.0296459	0.133502	0.838523
CEACAM20	MR 1	—	—	—	0.181028	1	0.670491	—	—	—
CEACAM6	MR 1	—	—	—	—	—	—	—	—	—
CEP152	MR 1	—	—	—	—	—	—	—	—	—
CLEC4G	MR 1				0.00123757	1	0.971937
COMMD1	MR 1	—	—	—	—	—	—	—	—	—
CPA2	MR 1	0.345117	3	0.951331	0.674538	4	0.954431	0.0371576	0.0647399	0.606207
CPVL	MR 1	3.8648	4	0.424612	5.06899	5	0.407519	0.044119	0.0402048	0.334109
DEFB4A	MR 1	1.67123	1	0.196094	2.19299	2	0.33404	0.486281	0.870305	0.67562
DNAJC6	MR 1	—	—	—	—	—	—	—	—	—
DUSP29	MR 1	—	—	—	—	—	—	—	—	—
EBAG9	MR 1	—	—	—	—	—	—	—	—	—
EFCAB2	MR 1	0.614267	1	0.433186	0.944978	2	0.623449	0.0239866	0.0417103	0.667754
EFNA1	MR 1	—	—	—	0.580251	1	0.446214	—	—	—
EFNA4	MR 1	—	—	—	—	—	—	—	—	—
EPO	MR 1	—	—	—	—	—	—	—	—	—
F2R	MR 1	—	—	—	—	—	—	—	—	—
FABP4	MR 1	—	—	—	—	—	—	—	—	—
FABP5	MR 1	—	—	—	—	—	—	—	—	—
FAM13A	MR 1	0.239329	1	0.624691	0.328636	2	0.848472	0.0274423	0.0918287	0.815129
FNTA	MR 1	—	—	—	—	—	—	—	—	—
FURIN	MR 1	—	—	—	0.933994	1	0.333827	—	—	—
GRK5	MR 1	—	—	—	0.209867	1	0.646871	—	—	—
GSTA3	MR 1	—	—	—	—	—	—	—	—	—
HIP1R	MR 1	—	—	—	0.580214	1	0.446229	—	—	—
HSDL2	MR 1	0.282778	1	0.594886	0.316772	2	0.85352	0.0280126	0.151932	0.883927
ICOSLG	MR 1	0.0250673	1	0.874199	0.32553	2	0.849791	0.0305996	0.0558239	0.680788
IGFBPL1	MR 1	2.06292	3	0.559451	2.06362	4	0.724058	0.000920053	0.0346484	0.980483
LRCH4	MR 1	—	—	—	—	—	—	—	—	—
LRRC37A2	MR 1	13.9393	8	0.0833624	15.3203	9	0.0825062	-0.0774017	0.0869416	0.3993
LSP1	MR 1	—	—	—	—	—	—	—	—	—
MAMDC2	MR 1	—	—	—	1.00596	1	0.315873	—	—	—
MAP4K5	MR 1	—	—	—	0.199424	1	0.655186	—	—	—
METAP1D	MR 1	—	—	—	—	—	—	—	—	—
MGLL	MR 1	—	—	—	—	—	—	—	—	—
MICB_MICA	MR 1	3.86184	4	0.425027	4.09005	5	0.536525	-0.0201129	0.0421021	0.657784
MPHOSPH8	MR 1	—	—	—	—	—	—	—	—	—
MUC2	MR 1	0.306844	1	0.579623	0.551613	2	0.75896	0.0227889	0.0460622	0.707517
MVK	MR 1	—	—	—	—	—	—	—	—	—
NCR3LG1	MR 1	0.402425	3	0.939741	0.628891	4	0.9598	0.0171579	0.0360549	0.666664
NUDT16	MR 1	—	—	—	—	—	—	—	—	—
PNMA1	MR 1				0.132297	1	0.716062
PPM1F	MR 1	—	—	—	—	—	—	—	—	—
PPP1R14D	MR 1	—	—	—	—	—	—	—	—	—
RABEP1	MR 1	—	—	—	—	—	—	—	—	—
S100A11	MR 1	—	—	—	—	—	—	—	—	—
SDK2	MR 1	1.6211	3	0.654616	2.60272	4	0.626342	-0.0313094	0.0316011	0.394837
SERPIND1	MR 1	—	—	—	—	—	—	—	—	—
SH3BP1	MR 1	1.12131	1	0.289637	1.25929	2	0.53278	-0.0443322	0.126376	0.785215
TBCC	MR 1	—	—	—	0.0139832	1	0.905869	—	—	—
TNF	MR 1	—	—	—	0.586787	1	0.443664	—	—	—
TNFRSF8	MR 1	—	—	—	1.48133	1	0.223566	—	—	—
TSC22D1	MR 1	—	—	—	—	—	—	—	—	—
UNG	MR 1	—	—	—	—	—	—	—	—	—
VSNL1	MR 1	—	—	—	0.512358	1	0.47412	—	—	—
ANTXR1	MR 2	—	—	—	—	—	—	—	—	—
AP2A2	MR 2	—	—	—	—	—	—	—	—	—
B3GNT8	MR 2	2.41103	3	0.491585	2.75379	4	0.599835	-0.0262839	0.0448943	0.599366
BTNL8	MR 2	—	—	—	—	—	—	—	—	—
CBL	MR 2	—	—	—	—	—	—	—	—	—
CDHR5	MR 2	—	—	—	—	—	—	—	—	—
CRABP2	MR 2	3.26427	2	0.195512	3.45917	3	0.326096	-0.0292922	0.0847663	0.762633
DYNLL2	MR 2	—	—	—	—	—	—	—	—	—
FAH	MR 2	2.87007	3	0.412095	2.88131	4	0.577881	0.00259451	0.024474	0.922265
FER	MR 2	—	—	—	—	—	—	—	—	—
FSTL3	MR 2	—	—	—	0.00247999	1	0.960282	—	—	—
IBSP	MR 2	—	—	—	—	—	—	—	—	—
IGFLR1	MR 2	1.09283	2	0.579022	1.88827	3	0.595918	0.0334165	0.0374678	0.46657
IGLL1	MR 2	1.67978	1	0.194954	3.35456	2	0.186881	0.0594667	0.0595553	0.500474
IL22RA2	MR 2	0.091544	1	0.762223	0.226932	2	0.892734	0.0208149	0.0565697	0.775543
KCNAB2	MR 2	—	—	—	—	—	—	—	—	—
KIAA1549L	MR 2	1.85999	5	0.868159	2.07441	6	0.91273	-0.0200069	0.0432067	0.662783
KLB	MR 2	9.45006	6	0.149804	10.2431	7	0.175213	0.0216722	0.0305426	0.504597
KPNA2	MR 2	—	—	—	—	—	—	—	—	—
LDHC	MR 2	—	—	—	—	—	—	—	—	—
MFNG	MR 2	—	—	—	—	—	—	—	—	—
MMAB	MR 2	5.23904	4	0.263638	7.42428	5	0.190949	-0.054649	0.0423086	0.266051
MPG	MR 2	—	—	—	—	—	—	—	—	—
NT5DC3	MR 2	0.716463	1	0.397306	0.965865	2	0.616971	-0.0161184	0.0322754	0.705138
NTN1	MR 2	2.00305	1	0.156983	2.59585	2	0.273098	-0.0234872	0.043174	0.682814
PARVA	MR 2	—	—	—	1.40698	1	0.235558	—	—	—
PCYOX1	MR 2	2.52021	4	0.64102	2.57151	5	0.765689	0.00753671	0.0332763	0.831925
PDK1	MR 2	—	—	—	1.17579	1	0.278214	—	—	—
PGLS	MR 2	0.831465	1	0.361849	1.08065	2	0.582558	-0.0229051	0.0458848	0.705247
PGP	MR 2	4.04376	4	0.400116	4.33639	5	0.502068	0.0552171	0.102631	0.619106
PLEK	MR 2	—	—	—	0.0392784	1	0.842898	—	—	—
PLXNB2	MR 2	1.35376	3	0.716408	1.50754	4	0.825305	0.015895	0.0405339	0.721152
PPID	MR 2	—	—	—	0.231774	1	0.630211	—	—	—
PRPSAP2	MR 2	—	—	—	—	—	—	—	—	—
PSMB1	MR 2	—	—	—	0.00128812	1	0.97137	—	—	—
PTPRJ	MR 2	—	—	—	0.696845	1	0.403846	—	—	—
RAB21	MR 2	—	—	—	—	—	—	—	—	—
RCN1	MR 2	—	—	—	—	—	—	—	—	—
RIPK2	MR 2	—	—	—	—	—	—	—	—	—
SLITRK6	MR 2	1.96756	1	0.160707	2.5934	2	0.273433	0.0361827	0.0641556	0.673085
STAT3	MR 2	—	—	—	—	—	—	—	—	—
STIM1	MR 2	—	—	—	—	—	—	—	—	—
TCEA2	MR 2	—	—	—	—	—	—	—	—	—
VIM	MR 2	—	—	—	0.0842555	1	0.771611	—	—	—
A1BG	MR 1	—	—	—	0.0768274	1	0.781644	—	—	—
	MR 2	0.778593	2	0.677533	2.32758	3	0.507258	0.0488409	0.0392428	0.33935
ADAM23	MR 1	6.69865	6	0.349617	6.98113	7	0.430848	0.0305389	0.0607129	0.632888
	MR 2	4.39915	4	0.354673	5.04169	5	0.410813	0.0575258	0.0752604	0.487256
AGT	MR 1	5.00591	2	0.0818428	5.0062	3	0.171343	-0.000569371	0.0525334	0.992336
	MR 2	—	—	—	0.553607	1	0.456848	—	—	—
ANXA2	MR 1	6.21502	4	0.183656	6.23077	5	0.284407	0.00542114	0.0538445	0.924648
	MR 2	6.85296	4	0.143866	7.95382	5	0.158799	0.0234831	0.0841679	0.826786
APOE	MR 1	3.67401	5	0.597236	3.9189	6	0.68765	-0.0178522	0.0360749	0.641671
	MR 2	1.42989	4	0.838984	7.35232	5	0.195728	-0.239536	0.0984285	0.0717013
ASAH2	MR 1	0.714118	1	0.39808	3.86892	2	0.144502	0.112944	0.0635884	0.326442
	MR 2	4.74204	4	0.314804	4.78374	5	0.442839	0.00600894	0.0320375	0.860352
ASRGL1	MR 1	2.20062	2	0.332768	2.82094	3	0.420065	-0.0331029	0.0440876	0.531068
	MR 2	—	—	—	3.65371	1	0.0559446	—	—	—
BLVRB	MR 1	1.70475	1	0.191668	1.71075	2	0.425123	0.0789315	1.32999	0.962262
	MR 2	2.92943	1	0.0869781	5.94485	2	0.051179	-0.180197	0.17761	0.495396
BTC	MR 1	1.01514	2	0.601957	1.05227	3	0.788606	0.00730954	0.0379323	0.864988
	MR 2	—	—	—	0.404967	1	0.524535	—	—	—
C5	MR 1	—	—	—	—	—	—	—	—	—
	MR 2	—	—	—	0.111894	1	0.737998	—	—	—
CCDC50	MR 1	—	—	—	3.48117	1	0.0620707	—	—	—
	MR 2	—	—	—	—	—	—	—	—	—
CCDC80	MR 1	—	—	—	1.13159	1	0.287437	—	—	—
	MR 2	—	—	—	0.373381	1	0.541167	—	—	—
CCL15	MR 1	5.51748	3	0.137597	5.58489	4	0.232368	-0.01002	0.0523365	0.860395
	MR 2	3.08461	2	0.213888	3.74698	3	0.290114	0.077798	0.118714	0.579555
CCL16	MR 1	2.25114	4	0.689678	2.33746	5	0.800749	0.0167208	0.0569101	0.783517
	MR 2	5.28758	6	0.507492	5.30602	7	0.622673	-0.00514403	0.0378851	0.896436
CCL25	MR 1	4.51884	5	0.477366	4.69938	6	0.582906	0.0255523	0.0601378	0.688577
	MR 2	4.64657	3	0.199583	5.25784	4	0.26185	-0.0457927	0.0728934	0.574434
CD36	MR 1	—	—	—	0.842089	1	0.3588	—	—	—
	MR 2	1.3852	2	0.500274	2.15463	3	0.54094	-0.0339856	0.0387444	0.472904
CDON	MR 1	0.234549	1	0.628171	0.238086	2	0.88777	0.00423371	0.0711844	0.962181
	MR 2	0.103951	1	0.747139	1.24228	2	0.537331	0.0361941	0.0339237	0.479394
CEACAM8	MR 1	—	—	—	—	—	—	—	—	—
	MR 2	—	—	—	0.304723	1	0.580937	—	—	—
CETN3	MR 1	—	—	—	—	—	—	—	—	—
	MR 2	—	—	—	—	—	—	—	—	—
CLEC12A	MR 1	1.01342	1	0.314085	4.31961	2	0.115348	0.0883526	0.0489159	0.321898
	MR 2	8.5642	5	0.127761	8.63446	6	0.195204	0.0135447	0.0668766	0.847484
CLIC5	MR 1	—	—	—	—	—	—	—	—	—
	MR 2	2.20452	4	0.698201	3.98505	5	0.55157	-0.0789681	0.0591803	0.25298
CNP	MR 1	—	—	—	—	—	—	—	—	—
	MR 2	—	—	—	—	—	—	—	—	—
COL1A1	MR 1	—	—	—	—	—	—	—	—	—
	MR 2	3.35128	2	0.187189	4.19905	3	0.240757	0.238969	0.335963	0.550671
DCXR	MR 1	—	—	—	—	—	—	—	—	—
	MR 2	—	—	—	1.95923	1	0.161596	—	—	—
DNAJB1	MR 1	—	—	—	—	—	—	—	—	—
	MR 2	—	—	—	—	—	—	—	—	—
DSC2	MR 1	0.0780612	1	0.779942	0.0834291	2	0.959144	0.00955824	0.13046	0.953441
	MR 2	0.0172977	1	0.895363	0.969757	2	0.615772	-0.0482883	0.0494787	0.507751
DUSP13	MR 1	—	—	—	—	—	—	—	—	—
	MR 2	—	—	—	—	—	—	—	—	—
ECI2	MR 1	—	—	—	0.137926	1	0.710352	—	—	—
	MR 2	1.32131	1	0.250357	1.37899	2	0.501831	0.0316945	0.151702	0.868879
F2	MR 1	0.0523769	1	0.818978	3.1364	2	0.20842	0.157449	0.0896565	0.329539
	MR 2	—	—	—	2.12018	1	0.145369	—	—	—
FKBP4	MR 1	—	—	—	—	—	—	—	—	—
	MR 2	—	—	—	1.04713	1	0.30617	—	—	—
FOLH1	MR 1	—	—	—	—	—	—	—	—	—
	MR 2	—	—	—	0.23295	1	0.629345	—	—	—
FUT8	MR 1	4.74206	9	0.856189	4.82205	10	0.902744	-0.0135673	0.0479713	0.78371
	MR 2	2.64348	8	0.954704	2.66006	9	0.976264	-0.00478984	0.0371939	0.90071
GSTA1	MR 1	—	—	—	—	—	—	—	—	—
	MR 2	7.07295	4	0.132083	7.20712	5	0.205687	0.0225365	0.0818157	0.796611
GZMA	MR 1	—	—	—	2.14698	1	0.142851	—	—	—
	MR 2	5.24039	3	0.155018	9.75538	4	0.0447561	0.0897449	0.0558216	0.206262
ICAM1	MR 1	0.520945	2	0.770687	0.672037	3	0.879761	-0.0144987	0.0372999	0.734973
	MR 2	6.28884	7	0.506457	6.52709	8	0.588405	0.0258046	0.0528664	0.64039
IGDCC4	MR 1	18.0069	6	0.00621508	20.6834	7	0.00426811	-0.0997431	0.105618	0.381437
	MR 2	7.21614	5	0.205055	8.45358	6	0.206719	-0.0581658	0.0628165	0.396959
IGFBP6	MR 1	—	—	—	0.00151643	1	0.968937	—	—	—
	MR 2	—	—	—	—	—	—	—	—	—
IGSF8	MR 1	—	—	—	—	—	—	—	—	—
	MR 2	—	—	—	0.628674	1	0.427842	—	—	—
KLK3	MR 1	—	—	—	—	—	—	—	—	—
	MR 2	—	—	—	0.131587	1	0.716793	—	—	—
KYNU	MR 1	—	—	—	—	—	—	—	—	—
	MR 2	—	—	—	1.05471	1	0.304425	—	—	—
LCP1	MR 1	1.39559	5	0.924795	1.49859	6	0.959588	-0.0135422	0.0421963	0.761241
	MR 2	2.06268	2	0.356528	5.91833	3	0.115652	0.0927022	0.0479449	0.19286
LECT2	MR 1	5.57585	6	0.472337	7.26852	7	0.401467	-0.0897486	0.0689829	0.240976
	MR 2	6.80034	7	0.44996	6.80575	8	0.557729	-0.00310408	0.0422176	0.943445
LHB	MR 1	—	—	—	—	—	—	—	—	—
	MR 2	3.02814	2	0.220013	4.25609	3	0.235106	-0.0438415	0.0486819	0.462863
LILRB1	MR 1	0.0100123	2	0.995006	1.76891	3	0.621723	0.060732	0.0457928	0.315946
	MR 2	12.8966	8	0.115456	13.4245	9	0.144319	0.018335	0.0320406	0.582877
LRP11	MR 1	1.07327	3	0.78353	1.07368	4	0.898425	0.000690649	0.0342011	0.985157
	MR 2	6.78405	7	0.451706	9.02489	8	0.340201	0.0411419	0.027484	0.178072
MAP2K1	MR 1	—	—	—	0.453007	1	0.500911	—	—	—
	MR 2	—	—	—	—	—	—	—	—	—
MASP1	MR 1	2.68592	2	0.261072	4.36126	3	0.225004	0.0677818	0.0606864	0.380208
	MR 2	—	—	—	—	—	—	—	—	—
NELL1	MR 1	0.688582	1	0.406647	0.762898	2	0.682871	-0.00986492	0.036187	0.830569
	MR 2	2.86991	5	0.720033	6.16771	6	0.404668	-0.118843	0.0654428	0.129075
NSFL1C	MR 1	—	—	—	—	—	—	—	—	—
	MR 2	—	—	—	—	—	—	—	—	—
PARP1	MR 1	—	—	—	—	—	—	—	—	—
	MR 2	—	—	—	—	—	—	—	—	—
PCOLCE	MR 1	—	—	—	—	—	—	—	—	—
	MR 2	—	—	—	0.00650822	1	0.935702	—	—	—
PDCD1LG2	MR 1	2.83554	4	0.585713	2.83688	5	0.725116	-0.00174431	0.0476679	0.972563
	MR 2	3.45293	2	0.177912	3.50082	3	0.320655	-0.0194685	0.116886	0.883033
PPP1R14A	MR 1	0.138872	2	0.93292	0.334273	3	0.953459	-0.0376935	0.0852714	0.701663
	MR 2	—	—	—	0.22556	1	0.634836	—	—	—
PRG3	MR 1	—	—	—	0.213518	1	0.644024	—	—	—
	MR 2	—	—	—	0.275782	1	0.599479	—	—	—
PRSS2	MR 1	—	—	—	0.981923	1	0.321724	—	—	—
	MR 2	2.16519	3	0.538837	2.2231	4	0.694802	-0.00957503	0.0397901	0.825343
PRSS27	MR 1	0.981837	2	0.612064	1.58887	3	0.661917	-0.0270966	0.0347785	0.517462
	MR 2	0.0267917	1	0.869982	14.6829	2	0.000648112	0.198695	0.0519013	0.162657
PRSS8	MR 1	—	—	—	—	—	—	—	—	—
	MR 2	—	—	—	0.128456	1	0.720038	—	—	—
PSMD9	MR 1	—	—	—	—	—	—	—	—	—
	MR 2	—	—	—	—	—	—	—	—	—
RET	MR 1	4.0203	2	0.133969	4.63744	3	0.200354	0.0493723	0.0891054	0.6352
	MR 2	0.263178	1	0.607945	0.343395	2	0.842234	-0.0111453	0.0393512	0.824294
S100A12	MR 1	—	—	—	0.367512	1	0.544364	—	—	—
	MR 2	5.14501	1	0.0233133	5.20549	2	0.0740699	0.0414002	0.381841	0.931245
SAT2	MR 1	23.9455	10	0.00774636	24.6498	11	0.0102553	-0.0436151	0.0804233	0.599475
	MR 2	1.63783	2	0.440909	1.70945	3	0.634834	0.0114959	0.0429564	0.814065
SERPINA5	MR 1	0.152485	1	0.696172	0.170123	2	0.918456	0.0120055	0.090396	0.915942
	MR 2	—	—	—	0.679848	1	0.409639	—	—	—
SH3GLB2	MR 1	0.538734	1	0.462958	3.88271	2	0.143509	-0.434098	0.237387	0.318578
	MR 2	0.0230237	1	0.879396	0.0349588	2	0.982672	-0.0033466	0.030633	0.930725
SIGLEC6	MR 1	1.99021	4	0.737559	2.04109	5	0.84343	-0.0175061	0.0776076	0.832591
	MR 2	1.52025	5	0.910722	1.52055	6	0.958118	0.000771402	0.0439104	0.986663
SNAP29	MR 1	—	—	—	—	—	—	—	—	—
	MR 2	—	—	—	—	—	—	—	—	—
SPINK1	MR 1	2.58838	4	0.628883	3.96939	5	0.553831	-0.090283	0.0768257	0.305105
	MR 2	—	—	—	—	—	—	—	—	—
SPINT2	MR 1	0.342734	1	0.558255	0.423877	2	0.809014	-0.0352924	0.123896	0.823335
	MR 2	3.03111	6	0.804932	3.79846	7	0.802676	0.0363762	0.041526	0.414728
STAMBP	MR 1	—	—	—	—	—	—	—	—	—
	MR 2				0.97681	1	0.322988
STC1	MR 1	—	—	—	—	—	—	—	—	—
	MR 2	—	—	—	—	—	—	—	—	—
STX7	MR 1	11.1361	5	0.0487477	12.2967	6	0.0556678	-0.022663	0.0313945	0.502706
	MR 2	—	—	—	—	—	—	—	—	—
TFPI	MR 1	4.33278	1	0.0373851	4.44743	2	0.108206	0.0392999	0.241597	0.897342
	MR 2	—	—	—	—	—	—	—	—	—
TMEM106A	MR 1	—	—	—	—	—	—	—	—	—
	MR 2	—	—	—	—	—	—	—	—	—
TNXB	MR 1	3.55997	2	0.168641	4.02347	3	0.25894	-0.0234033	0.0458627	0.660589
	MR 2	0.0174274	1	0.894974	0.0554703	2	0.972646	-0.00846006	0.0433747	0.87737
VAT1	MR 1	—	—	—	—	—	—	—	—	—
	MR 2	—	—	—	—	—	—	—	—	—
WFIKKN2	MR 1	5.13663	3	0.162062	7.19962	4	0.125708	-0.0491829	0.0448068	0.352556
	MR 2	2.10286	5	0.834737	3.84478	6	0.697672	0.0328063	0.0248567	0.244091
IPF: Idiopathic pulmonary fibrosis.

## Sheet: Table S7
Table S7. Genetic variants that were used as instrumental variables for plasma ptoteins（UKB-PPP）
Exposure	SNP	Effect allele	Other allele	Beta	Eaf	Se	P value	Steiger_dir	Steiger_pval	R2	F
A1BG	rs1265957	G	A	0.297273	0.952234	0.0166904	5.80497e-71	TRUE	3.91895e-63	0.00803903	275.485
	rs435442	A	G	0.303837	0.978647	0.0252287	2.10378e-33	TRUE	1.07373e-28	0.0038583	131.663
AARSD1	rs323500	T	C	0.131661	0.289876	0.00797006	2.66011e-61	TRUE	6.3051e-53	0.00713659	241.017
ACTA2	rs1324551	T	C	-0.0602131	0.498774	0.00682485	1.11815e-18	TRUE	2.65529e-15	0.0018128	60.0054
ADAM23	rs114956296	A	G	-0.506363	0.0328905	0.0212891	4.76431e-125	TRUE	7.79057e-112	0.0163117	564.575
	rs117203002	A	T	0.302088	0.411177	0.00767685	1e-200	TRUE	8.38379e-303	0.0441886	1574.05
	rs13408952	T	C	0.220408	0.016619	0.0295166	8.18842e-14	TRUE	3.04375e-12	0.00158786	54.1477
	rs141950547	T	C	-1.06438	0.0243764	0.0247643	1e-200	TRUE	0	0.0538859	1939.15
	rs148565219	G	A	-0.651248	0.0190491	0.0276577	1.35831e-122	TRUE	4.4567e-108	0.0158506	548.356
	rs4419219	A	G	-0.187922	0.0221005	0.0256629	2.42996e-13	TRUE	9.56345e-12	0.00152645	52.0504
	rs71429735	A	G	-0.702321	0.0119398	0.0357307	5.1428e-86	TRUE	3.03698e-77	0.0116381	400.908
	rs78652356	G	A	0.790707	0.0158969	0.0299802	2.70396e-153	TRUE	7.32078e-139	0.019562	679.318
ADAMTS1	rs400852	G	A	0.0484363	0.257298	0.0088238	4.03562e-08	TRUE	2.17146e-06	0.00089665	29.5972
AGR2	rs7807123	T	C	0.107279	0.566428	0.00773052	8.6836e-44	TRUE	2.00076e-37	0.00565282	186.074
AMOTL2	rs1353778	T	A	0.0610168	0.612658	0.00781582	5.86408e-15	TRUE	4.2506e-12	0.00176702	59.5637
ANXA2	rs143857439	G	T	-0.172438	0.017622	0.0300129	9.16727e-09	TRUE	2.71277e-07	0.00102951	33.5234
	rs145847883	T	C	0.224018	0.0337511	0.0224763	2.12863e-23	TRUE	8.96666e-22	0.0032732	106.824
	rs190776828	A	G	-0.187966	0.0423183	0.0198404	2.69588e-21	TRUE	1.62848e-19	0.00286377	93.4231
	rs67827628	C	T	0.604168	0.135686	0.0110812	1e-200	TRUE	0	0.0856154	3045.75
	rs72744887	G	A	0.134232	0.105829	0.0125524	1.08893e-26	TRUE	5.98565e-24	0.0034101	111.307
	rs9920880	C	T	0.126979	0.0739802	0.014539	2.4649e-18	TRUE	2.89078e-15	0.00220917	72.0213
APOE	rs12972156	G	C	-0.779292	0.149617	0.0106188	1e-200	TRUE	0	0.154535	6213.26
	rs139326841	C	T	-0.350015	0.021654	0.02837	5.69115e-35	TRUE	2.79584e-32	0.0051908	177.371
	rs139995984	C	G	0.502625	0.0135843	0.0361883	7.36885e-44	TRUE	7.86471e-40	0.00677042	231.716
	rs1836278	C	T	0.070828	0.200706	0.00942313	5.63119e-14	TRUE	1.25546e-12	0.00160956	54.8019
	rs56170641	A	G	-0.16939	0.0366789	0.0200249	2.6965e-17	TRUE	2.15623e-14	0.00202765	69.0659
	rs62117206	C	G	0.382649	0.0727604	0.0145952	1.68267e-151	TRUE	1.5332e-138	0.0197569	685.131
	rs8106813	G	A	0.326195	0.493728	0.00802716	1e-200	TRUE	0	0.0531932	1909.78
ASRGL1	rs10897270	T	C	0.0810428	0.567888	0.0076582	3.59335e-26	TRUE	1.22976e-23	0.00322343	106.846
	rs12798658	G	T	0.235779	0.0158212	0.0307201	1.6531e-14	TRUE	4.38198e-12	0.00173123	57.2989
	rs2513045	C	T	-0.133085	0.970948	0.022309	2.43854e-09	TRUE	2.11208e-08	0.000999218	33.0472
	rs55906750	T	C	-0.361421	0.290945	0.00817283	1e-200	TRUE	0	0.0538949	1882.12
BLVRB	rs143429527	C	T	-0.310427	0.0126687	0.035617	2.88935e-18	TRUE	1.73619e-15	0.0024107	81.4008
	rs191310325	G	A	-0.287066	0.0130022	0.0334288	8.89611e-18	TRUE	3.67084e-16	0.00211508	71.3974
	rs74429191	C	T	-0.264426	0.0319411	0.0207321	2.94374e-37	TRUE	1.2529e-31	0.00432404	146.288
BRSK2	rs56321310	T	C	0.436428	0.184366	0.00994535	1e-200	TRUE	2.6727e-303	0.0572837	2058.22
	rs72847992	T	C	0.330099	0.0192321	0.0277224	1.08393e-32	TRUE	4.2324e-30	0.00411066	139.811
BTC	rs13113204	T	C	0.081464	0.358721	0.00798684	1.98701e-24	TRUE	1.63148e-22	0.00305327	100.776
	rs182168283	A	G	-0.262457	0.00931055	0.0434032	1.47615e-09	TRUE	7.13953e-09	0.00127075	41.8671
	rs28458910	G	A	-0.588842	0.132046	0.0114821	1e-200	TRUE	0	0.0794785	2841.04
	rs62316317	A	G	0.572849	0.0176033	0.0318756	3.26212e-72	TRUE	2.5605e-63	0.0113499	377.755
C5	rs4837810	C	T	-0.142986	0.577163	0.00765242	6.54787e-78	TRUE	1.49449e-67	0.00997903	342.636
CA4	rs117154637	T	A	-0.825377	0.0349188	0.0204107	1e-200	TRUE	0	0.0459153	1640.49
	rs117561098	C	T	0.183142	0.0397554	0.0192664	1.98518e-21	TRUE	6.97527e-20	0.00256085	87.5183
	rs140577562	C	A	0.172598	0.027003	0.0231539	9.02818e-14	TRUE	1.50512e-12	0.0015654	53.445
	rs147414880	T	C	-0.386925	0.0195234	0.0272899	1.24825e-45	TRUE	1.1972e-41	0.00573161	196.505
CCL15	rs1081697	A	G	0.167125	0.0358524	0.0198342	3.57355e-17	TRUE	1.07046e-15	0.00193097	65.9501
	rs1470312	A	G	0.547047	0.0172575	0.0281985	7.73749e-84	TRUE	1.29448e-74	0.0101507	349.566
	rs62078063	C	T	1.13315	0.0279261	0.0224073	1e-200	TRUE	0	0.0697131	2554.46
	rs71381486	C	A	0.418899	0.143201	0.0106774	1e-200	TRUE	2.5814e-301	0.04306	1533.88
	rs72828026	A	T	-0.0806352	0.201917	0.00917377	1.49899e-18	TRUE	5.82716e-16	0.00209556	71.5835
CCL16	rs142033059	C	G	-0.254212	0.0102494	0.0385053	4.05695e-11	TRUE	8.97047e-10	0.00131113	44.7525
	rs144426878	A	G	-0.168556	0.0421395	0.0181497	1.58782e-20	TRUE	8.31448e-18	0.00229356	78.3626
	rs145171343	T	C	0.168576	0.0160008	0.0297121	1.39791e-08	TRUE	1.04478e-07	0.000894866	30.5315
	rs4795104	T	A	-1.15322	0.0551104	0.0160495	1e-200	TRUE	0	0.138506	5480.48
	rs72829950	T	A	-0.264867	0.0221228	0.0245583	4.04203e-27	TRUE	1.11336e-24	0.00303536	103.784
	rs76570261	T	C	-1.15962	0.0131894	0.0314638	1e-200	TRUE	1.62626e-259	0.0350042	1236.51
CCL25	rs117424304	A	G	0.377565	0.0108077	0.0366563	7.0372e-25	TRUE	2.45431e-22	0.00304809	104.096
	rs118101126	A	G	0.301336	0.0276223	0.0228937	1.44444e-39	TRUE	4.31935e-34	0.00487783	166.89
	rs3136652	T	C	0.291212	0.827411	0.00965674	8.85116e-200	TRUE	2.0269e-177	0.0242205	845.104
	rs34557917	C	A	-0.392564	0.0162626	0.0292386	4.24522e-41	TRUE	4.41198e-36	0.00493083	168.712
	rs35619681	T	C	-0.101848	0.0752605	0.0139938	3.38688e-13	TRUE	1.39488e-11	0.00144385	49.2298
	rs41285780	A	G	0.594311	0.0621234	0.0154029	1e-200	TRUE	2.82423e-291	0.0411584	1461.47
	rs74176259	T	C	-0.357504	0.0166157	0.0292897	2.89534e-34	TRUE	1.94642e-31	0.0041767	142.801
CD109	rs116881804	T	C	-0.281758	0.0196468	0.0270389	1.9994e-25	TRUE	5.79716e-23	0.00305814	103.329
	rs118145760	T	C	0.194456	0.0234215	0.0245452	2.33024e-15	TRUE	6.40769e-14	0.00172979	58.3691
	rs140031328	G	T	0.261239	0.0134053	0.0326951	1.34741e-15	TRUE	1.46797e-12	0.00180518	60.9176
	rs143150833	C	T	-0.21275	0.0121603	0.0364576	5.36179e-09	TRUE	1.4401e-07	0.00108743	36.6698
	rs145261698	C	T	-0.300814	0.0253976	0.0246453	2.89668e-34	TRUE	2.255e-31	0.00447967	151.577
	rs9350493	C	T	-0.0775836	0.354235	0.00785595	5.30152e-23	TRUE	2.93061e-20	0.00275382	93.0186
	rs9350500	A	T	-0.573139	0.686308	0.00808757	1e-200	TRUE	0	0.14144	5549.3
	rs9447083	A	G	-0.350698	0.0669029	0.014927	4.68813e-122	TRUE	6.91552e-109	0.0153557	525.322
CD28	rs13406632	C	G	-0.260668	0.167567	0.0100966	5.63638e-147	TRUE	1.85308e-130	0.0189558	635.794
	rs3116482	A	T	0.0579818	0.201757	0.00944675	8.37009e-10	TRUE	4.81123e-09	0.00108287	35.6705
	rs7422945	G	A	0.0487831	0.460768	0.00753634	9.60506e-11	TRUE	5.0115e-09	0.00118257	38.9585
CD300E	rs2293192	T	C	-0.0689992	0.209532	0.00891475	9.94947e-15	TRUE	2.23388e-13	0.00157708	53.4494
	rs2655606	G	A	-0.303147	0.664473	0.00769914	1e-200	TRUE	7.36627e-300	0.0409771	1445.83
CDH15	rs117015331	G	A	0.172859	0.0177012	0.0255075	1.22885e-11	TRUE	4.65552e-10	0.00103911	35.2613
	rs145028526	G	A	0.394428	0.00754632	0.0380093	3.15065e-25	TRUE	2.05113e-22	0.0023303	79.1792
	rs146983261	A	G	-0.114623	0.0329453	0.0183648	4.33521e-10	TRUE	4.12858e-09	0.000837178	28.4033
	rs4592657	G	A	-0.212655	0.0981633	0.0109289	2.49517e-84	TRUE	1.25064e-77	0.00800679	273.613
	rs4782465	C	T	-0.324249	0.795812	0.00806861	1e-200	TRUE	3.89078e-305	0.0341687	1199.26
CEACAM20	rs10414398	A	G	-0.283467	0.079751	0.0140009	3.82384e-91	TRUE	8.53588e-79	0.0117944	397.836
	rs111657077	A	G	0.225971	0.0122712	0.0346193	6.69576e-11	TRUE	5.48341e-10	0.00123783	41.3116
CEACAM6	rs12459454	G	A	-0.120252	0.29177	0.00809709	6.8281e-50	TRUE	9.73891e-42	0.00597626	203.946
CEACAM8	rs12459454	G	A	-0.130572	0.292134	0.00804995	3.62744e-59	TRUE	5.20567e-50	0.0070512	234.633
CEP152	rs77379665	T	C	0.156936	0.0332987	0.0216604	4.31519e-13	TRUE	1.34882e-10	0.0015856	51.9348
CETN3	rs4873	G	C	-0.173267	0.276571	0.00846441	3.98291e-93	TRUE	5.30878e-80	0.0120134	410.916
CLEC4G	rs73491778	A	G	0.146472	0.0328627	0.0207046	1.50141e-12	TRUE	4.23904e-11	0.00136374	45.9592
	rs76560987	T	C	0.374421	0.0709042	0.0142879	2.29615e-151	TRUE	5.59455e-132	0.0184707	633.329
CLIC5	rs2022423	G	A	-0.120676	0.358559	0.00804824	8.02417e-51	TRUE	2.51838e-43	0.00669868	222.648
CNP	rs62076888	C	T	0.0853263	0.72629	0.0084227	4.04576e-24	TRUE	4.62031e-20	0.00289465	95.7225
COMMD1	rs55677935	T	C	-0.672825	0.0173823	0.0296295	3.74111e-114	TRUE	5.35053e-100	0.0154642	518.961
CPA2	rs113556837	C	T	-0.115735	0.0729582	0.0144569	1.1896e-15	TRUE	3.00147e-14	0.00181189	61.4058
	rs149137066	T	C	0.35476	0.217092	0.00914784	1e-200	TRUE	2.19663e-291	0.0427813	1511.93
	rs75222399	G	A	-0.136337	0.0973368	0.0126494	4.36817e-27	TRUE	7.31413e-25	0.00326633	110.859
	rs78619193	G	A	-0.132958	0.0433672	0.0185544	7.73036e-13	TRUE	1.6542e-11	0.00146678	49.6927
	rs79633204	T	C	0.299405	0.0764354	0.014183	6.4254e-99	TRUE	1.56016e-88	0.0126564	433.641
CPVL	rs138978539	C	T	-0.783599	0.01589	0.0307946	7.81628e-143	TRUE	3.7775e-130	0.0192037	663.772
	rs2192507	C	G	0.365381	0.0195317	0.0263217	8.21675e-44	TRUE	1.65648e-40	0.00511323	174.235
	rs6956175	G	A	0.10416	0.772386	0.00877788	1.77337e-32	TRUE	3.45199e-29	0.00381474	129.819
	rs73089018	G	A	-0.663078	0.0612925	0.0151021	1e-200	TRUE	0	0.0505937	1806.58
	rs77148220	C	A	0.198427	0.0446126	0.0175225	9.96093e-30	TRUE	4.76241e-27	0.00335636	114.167
	rs80113962	A	G	0.23482	0.0142854	0.0311167	4.47301e-14	TRUE	1.67424e-12	0.0015529	52.7268
DCXR	rs4482345	A	G	0.0816175	0.400817	0.00722669	1.4067e-29	TRUE	5.67578e-24	0.00319965	108.559
DEFB4A_DEFB4B	rs117797877	T	C	0.232609	0.0242995	0.02599	3.55713e-19	TRUE	2.1378e-16	0.00256565	85.4397
	rs190536783	C	A	-0.231606	0.0186987	0.0275564	4.28549e-17	TRUE	1.6228e-13	0.00196854	65.5159
	rs78566330	G	A	-0.17247	0.0286445	0.0224443	1.53745e-14	TRUE	1.79973e-13	0.0016553	55.0736
DNAJB1	rs11085896	C	A	-0.0537297	0.605932	0.00761558	1.72306e-12	TRUE	1.20331e-09	0.00137865	46.2913
DNAJC6	rs7527768	G	A	0.0794664	0.584923	0.00759324	1.24537e-25	TRUE	2.08501e-21	0.00306637	101.624
DSC2	rs140570854	G	A	0.179376	0.0232747	0.0251537	9.94947e-13	TRUE	5.01073e-11	0.0014629	48.7787
	rs4799305	A	G	-0.341678	0.884259	0.0115251	3.78443e-193	TRUE	1.18182e-170	0.0238963	815.105
	rs62087274	C	A	-0.230488	0.0525423	0.0166609	1.58818e-43	TRUE	2.19392e-39	0.00528927	177.043
DUSP13	rs6480771	C	T	-0.265281	0.410856	0.00763332	1e-200	TRUE	1.26648e-233	0.0340685	1191.25
DUSP29	rs4745762	A	C	-0.14018	0.3388	0.0080767	1.77256e-67	TRUE	1.5422e-57	0.00880397	293.245
EBAG9	rs2022934	A	G	-0.0685459	0.385736	0.00771683	6.5283e-19	TRUE	1.58459e-15	0.00222658	74.6096
ECI2	rs660560	G	A	-0.278466	0.325246	0.00826241	1e-200	TRUE	4.33827e-220	0.0340355	1157.81
	rs853401	A	G	0.0828018	0.848873	0.0107743	1.52827e-14	TRUE	1.83558e-13	0.00175912	57.9064
EFCAB2	rs113274794	C	T	-0.165302	0.0330103	0.023982	5.47268e-12	TRUE	3.55833e-10	0.00174445	58.2492
	rs12042050	G	A	-0.349552	0.58865	0.00790505	1e-200	TRUE	0	0.0591728	2096.46
	rs72775404	G	A	0.0535282	0.319575	0.00826367	9.32395e-11	TRUE	1.57451e-09	0.00124609	41.5876
EFNA1	rs143290148	C	G	0.155837	0.026871	0.0235964	3.99485e-11	TRUE	6.02808e-10	0.00127006	42.7602
	rs7365544	A	C	-0.306574	0.510055	0.00750496	1e-200	TRUE	0	0.0469748	1657.38
EFNA4	rs72704114	A	G	0.237205	0.0117181	0.0346922	8.06306e-12	TRUE	4.57067e-09	0.00130321	43.545
EPO	rs2075672	G	A	0.077293	0.622694	0.00775969	2.26152e-23	TRUE	1.73634e-18	0.00280723	94.7434
F2R	rs168753	T	A	-0.152045	0.172638	0.0100289	6.44318e-52	TRUE	2.6908e-43	0.00660399	224.579
FABP4	rs2044822	G	T	-0.118087	0.156235	0.00958375	6.93426e-35	TRUE	6.87851e-29	0.0036765	125.787
FAM13A	rs2602122	A	C	0.382006	0.0181645	0.0278682	9.14534e-43	TRUE	8.993e-38	0.00520514	176.823
	rs35916067	C	T	-0.165623	0.169511	0.00993797	2.32756e-62	TRUE	1.97651e-53	0.0077233	263.033
	rs3852086	A	G	0.0981073	0.0542372	0.0160468	9.72658e-10	TRUE	9.36789e-09	0.000987443	33.4026
FKBP5	rs3814251	C	T	-0.133721	0.0386422	0.0196979	1.1324e-11	TRUE	5.70084e-09	0.00132854	44.4776
FNTA	rs6996034	A	T	-0.0867082	0.0895457	0.0131782	4.7152e-11	TRUE	1.89063e-08	0.00122589	41.4554
FOLH1	rs61886488	T	G	0.190771	0.0575251	0.0171249	8.01863e-29	TRUE	2.6957e-24	0.00394623	130.658
FURIN	rs2071410	G	C	0.194343	0.325848	0.00785383	3.5156e-135	TRUE	9.66802e-118	0.0165936	570.665
	rs7165790	G	A	-0.0609515	0.341471	0.00779512	5.31618e-15	TRUE	9.13054e-14	0.00167081	56.6014
FUT8	rs111465795	C	T	0.636324	0.0568524	0.0163594	1e-200	TRUE	2.64365e-296	0.0434225	1517.69
	rs11627988	G	A	-0.212488	0.0142964	0.0339757	3.99733e-10	TRUE	3.62363e-09	0.00127254	42.6004
	rs117132445	G	A	0.146844	0.064264	0.0155083	2.83204e-21	TRUE	1.79656e-19	0.00259336	86.932
	rs117197166	T	C	-0.223064	0.0377692	0.0202641	3.50348e-28	TRUE	9.20569e-26	0.00361665	121.358
	rs141724599	A	G	0.357977	0.0131832	0.0334905	1.1471e-26	TRUE	1.13674e-24	0.00333425	111.85
	rs143565379	T	G	-0.476626	0.007578	0.0467493	2.0797e-24	TRUE	1.49697e-22	0.00341693	114.633
	rs188011865	G	A	1.08019	0.00633392	0.0532209	1.38261e-91	TRUE	2.02197e-80	0.0146873	498.377
	rs59106892	C	G	-0.207053	0.0377134	0.0200943	6.75772e-25	TRUE	2.58045e-22	0.00311167	104.36
	rs71420498	G	A	-0.159346	0.0409958	0.0197724	7.6913e-16	TRUE	2.6737e-13	0.00199651	66.885
	rs76375630	A	G	0.608532	0.0982987	0.0129055	1e-200	TRUE	0	0.0656459	2349.01
	rs78461609	C	A	-0.298988	0.0459648	0.0181655	7.21938e-61	TRUE	4.30947e-55	0.0078402	264.201
GRK5	rs10886430	G	A	-0.407393	0.1275	0.0117772	1e-200	TRUE	6.58048e-232	0.036926	1266.85
	rs12783252	A	G	-0.102688	0.0996752	0.0129673	2.39442e-15	TRUE	2.9169e-13	0.00189259	62.6515
GSTA1	rs639899	C	A	-0.0638334	0.321449	0.00795252	1.00046e-15	TRUE	8.54298e-13	0.00177754	59.9939
GSTA3	rs639899	C	A	-0.0631715	0.321606	0.00816929	1.05196e-14	TRUE	5.8844e-12	0.00174132	57.3981
GZMA	rs2047745	C	T	0.0697259	0.208703	0.00897129	7.71792e-15	TRUE	1.48915e-12	0.00160578	54.76
	rs2174998	C	A	0.0566692	0.259581	0.00830074	8.66962e-12	TRUE	1.58799e-08	0.00123445	42.0814
HIP1R	rs10847864	T	G	0.0948148	0.359094	0.0076908	6.37382e-35	TRUE	7.70178e-31	0.00413795	140.373
	rs11059953	C	T	-0.159246	0.049997	0.0169401	5.42875e-21	TRUE	2.53218e-17	0.002409	81.5796
HSDL2	rs10732372	G	A	0.395098	0.874745	0.0115737	1e-200	TRUE	5.15421e-226	0.0342071	1170.23
	rs12335593	C	T	0.323985	0.297593	0.0083574	1e-200	TRUE	4.12229e-290	0.0438825	1516.42
	rs72748084	C	T	0.120957	0.032358	0.0218663	3.17212e-08	TRUE	2.82396e-07	0.000916196	30.2989
ICAM1	rs11878516	T	C	0.120515	0.171715	0.00985229	2.09122e-34	TRUE	1.53643e-31	0.00413143	138.861
	rs12463117	A	G	0.116834	0.0400305	0.0188584	5.81514e-10	TRUE	9.43937e-09	0.0010491	35.1524
	rs281416	G	A	0.139082	0.64326	0.00768496	3.30902e-73	TRUE	1.94603e-67	0.0088779	299.823
	rs7258215	C	T	0.4049	0.390977	0.00767809	1e-200	TRUE	0	0.0780747	2834.63
ICOSLG	rs112823084	A	G	-0.21718	0.223368	0.00916075	3.00608e-124	TRUE	3.61098e-108	0.0163646	557.851
	rs56242109	A	G	0.0633873	0.213036	0.00937814	1.38899e-11	TRUE	9.65185e-11	0.00134723	45.235
	rs9446	C	T	0.283719	0.013835	0.0341833	1.04184e-16	TRUE	8.11734e-15	0.00219652	73.8137
IGFBP6	rs185601938	G	A	0.214976	0.0101346	0.0377699	1.25774e-08	TRUE	9.09611e-08	0.000927241	31.0673
	rs822688	T	C	-0.126037	0.122227	0.0101717	2.92415e-35	TRUE	1.1277e-29	0.0034086	114.49
IGFBPL1	rs12554375	G	A	0.0791113	0.239308	0.00840657	4.9306e-21	TRUE	3.06235e-19	0.00227863	76.9445
	rs12685364	C	T	-0.564896	0.0748053	0.0138132	1e-200	TRUE	0	0.0441705	1556.92
	rs34782878	T	G	-0.0934582	0.0535125	0.0159385	4.52741e-09	TRUE	1.93184e-08	0.000884779	29.8355
	rs4878797	A	C	-0.332592	0.279298	0.00833147	1e-200	TRUE	5.24711e-305	0.0445325	1570.27
	rs7033407	A	G	0.310407	0.272826	0.00810421	1e-200	TRUE	1.17531e-287	0.0382311	1339.25
IGSF8	rs12408242	C	T	0.156221	0.214671	0.00913206	1.31947e-65	TRUE	1.04019e-56	0.00822875	279.535
KLK3	rs62113212	T	C	-0.10504	0.0745135	0.00897829	1.2841e-31	TRUE	1.18858e-26	0.00152175	51.6996
LCP1	rs113334577	G	A	-0.273843	0.0157072	0.0333185	2.05305e-16	TRUE	3.90065e-15	0.00231876	78.8399
	rs143217113	T	C	0.636002	0.0128416	0.0353404	2.07587e-72	TRUE	6.37968e-65	0.0102554	351.489
	rs17844025	C	T	-0.123359	0.0397654	0.0192748	1.55339e-10	TRUE	1.25459e-09	0.00116213	39.4676
	rs61953325	A	G	0.888631	0.0505619	0.0173031	1e-200	TRUE	0	0.0758164	2782.83
	rs7337152	G	A	1.32905	0.0293586	0.022651	1e-200	TRUE	0	0.100672	3797.26
	rs7984222	A	G	-0.0885081	0.0712052	0.014672	1.6151e-09	TRUE	2.9437e-08	0.00103616	35.1851
	rs842409	T	G	-0.122386	0.960498	0.0198471	6.98393e-10	TRUE	9.34512e-09	0.0011366	38.5997
LECT2	rs113304805	A	G	0.222957	0.0756219	0.0130901	4.71303e-65	TRUE	8.77555e-60	0.00694975	237.525
	rs1148362	G	C	0.155108	0.0698653	0.0130434	1.30768e-32	TRUE	2.06087e-29	0.00312684	106.458
	rs137906039	C	T	0.284476	0.021947	0.0238086	6.61455e-33	TRUE	1.39377e-28	0.00347423	118.327
	rs30740	G	A	0.322268	0.676992	0.00710488	1e-200	TRUE	0	0.0454215	1614.96
	rs68105045	G	C	-0.155049	0.0266353	0.0207571	8.03896e-14	TRUE	2.36065e-12	0.00124653	42.3599
	rs72791395	A	G	0.241803	0.0374597	0.018089	9.37778e-41	TRUE	1.60262e-37	0.00421635	143.709
	rs740002	G	A	0.355775	0.343788	0.00705108	1e-200	TRUE	0	0.0571105	2055.73
	rs79898182	G	C	-0.124304	0.0755851	0.0126526	8.84504e-23	TRUE	2.0123e-19	0.00215925	73.4436
LHB	rs3795048	T	A	-0.120272	0.0611593	0.0158151	2.85167e-14	TRUE	2.20288e-11	0.00166117	54.7517
LRCH4	rs56328569	G	C	0.0774092	0.222222	0.00905595	1.25372e-17	TRUE	1.42746e-13	0.00207137	68.2065
LRP11	rs4457184	A	G	0.122143	0.915524	0.0138574	1.2042e-18	TRUE	3.1151e-17	0.00230765	77.9269
	rs73004045	G	A	-0.111179	0.113268	0.0118544	6.67729e-21	TRUE	3.98661e-19	0.00248299	83.8627
	rs7762285	A	G	0.278544	0.870392	0.0116258	7.39605e-127	TRUE	1.99512e-111	0.0175051	600.272
	rs9498294	T	C	0.0686985	0.294152	0.00851508	7.15484e-16	TRUE	5.16799e-14	0.00195978	66.1566
	rs9791197	T	C	-0.325483	0.424399	0.00763955	1e-200	TRUE	0	0.0517586	1838.98
LRRC37A2	rs141461397	G	A	1.15715	0.0341017	0.0239962	1e-200	TRUE	0	0.0882098	3269.35
	rs141899337	T	C	0.206309	0.0166932	0.03154	6.10239e-11	TRUE	3.8819e-10	0.00139732	47.287
	rs142309757	T	A	-0.677531	0.00524071	0.0573175	3.05281e-32	TRUE	1.22126e-28	0.00478626	162.525
	rs147691494	A	G	-0.770689	0.0946055	0.0141571	1e-200	TRUE	0	0.101752	3828.12
	rs1635301	G	T	0.192443	0.968275	0.0217937	1.04496e-18	TRUE	4.83064e-15	0.00227528	77.0661
	rs185129555	T	A	-0.333284	0.0212347	0.0269647	4.3013e-35	TRUE	4.35418e-31	0.00461725	156.759
	rs188075497	A	G	1.11466	0.0205094	0.0300944	1e-200	TRUE	9.50518e-267	0.0499193	1775.61
	rs241043	T	A	0.964884	0.0440122	0.0209255	1e-200	TRUE	0	0.078344	2872.61
	rs35359801	C	A	-0.39641	0.0151916	0.032443	2.47116e-34	TRUE	5.48248e-31	0.00470191	159.647
	rs534603189	C	T	0.236553	0.0163768	0.0332211	1.07473e-12	TRUE	1.95378e-10	0.00180279	61.0335
LSP1	rs907612	T	C	0.14921	0.378562	0.00761122	1.43219e-85	TRUE	2.86357e-74	0.0104752	356.274
MAMDC2	rs34495483	C	T	-0.0898914	0.132741	0.0107169	4.95108e-17	TRUE	1.2265e-15	0.00186046	63.2617
	rs62572585	A	C	0.224011	0.258423	0.00826947	1.33352e-161	TRUE	2.1786e-140	0.0192334	665.583
MAP2K1	rs111385971	A	G	-0.0856959	0.0844002	0.0133153	1.2273e-10	TRUE	9.26305e-09	0.00113501	38.4001
	rs77428206	A	C	0.0856371	0.0960566	0.0126898	1.49383e-11	TRUE	4.01038e-09	0.00127357	43.0939
MAP4K5	rs17780143	A	G	-0.373277	0.0574682	0.0161068	8.10961e-119	TRUE	9.36679e-104	0.0150944	511.466
	rs35768475	G	C	-0.31557	0.00521348	0.0523304	1.63625e-09	TRUE	5.3617e-08	0.00103295	34.5083
MASP1	rs145427249	A	G	-0.134837	0.0278755	0.0228677	3.71518e-09	TRUE	7.91427e-08	0.000985355	32.9167
	rs17040	G	A	0.0771957	0.564884	0.00730011	3.90841e-26	TRUE	5.60974e-24	0.00292941	98.0505
	rs35224605	A	G	-0.133505	0.0293783	0.0216377	6.82747e-10	TRUE	3.33369e-09	0.00101649	33.9577
	rs698090	T	C	0.213134	0.644283	0.00765103	8.87156e-171	TRUE	2.63466e-145	0.0208217	709.66
METAP1D	rs62183777	C	T	0.0535451	0.312566	0.00812191	4.31917e-11	TRUE	4.93656e-08	0.00123209	41.5171
MGLL	rs7578	A	G	0.0601836	0.557246	0.00752535	1.27028e-15	TRUE	1.0352e-12	0.00178729	60.4864
MICB_MICA	rs116772905	T	C	-0.697357	0.0165939	0.0298696	1.48594e-120	TRUE	1.36286e-110	0.0158716	542.775
	rs2517542	T	G	-0.645962	0.162268	0.0103226	1e-200	TRUE	0	0.113444	4306.51
	rs3131115	T	C	0.335203	0.364248	0.00793551	1e-200	TRUE	0	0.0520392	1847.52
	rs6457302	C	T	-0.378144	0.346357	0.00803812	1e-200	TRUE	0	0.0647454	2329.85
	rs693797	C	T	0.31167	0.417097	0.00776431	1e-200	TRUE	0	0.0472339	1668.46
	rs9380260	A	G	-0.168983	0.198297	0.00958871	1.6387e-69	TRUE	3.72731e-62	0.00907916	308.359
MPHOSPH8	rs35424555	G	A	0.0880808	0.122396	0.0116954	5.02574e-14	TRUE	3.0857e-11	0.0016667	55.1615
MUC2	rs12416873	A	G	-0.264666	0.207783	0.00768919	1e-200	TRUE	7.93582e-229	0.0230611	800.746
	rs34533432	G	C	-0.0780986	0.267019	0.00707438	2.4598e-28	TRUE	1.57737e-24	0.00238754	81.1841
	rs60218802	T	G	0.103793	0.0312611	0.0179931	7.9989e-09	TRUE	3.13547e-08	0.000652495	22.1484
MVK	rs7135909	C	G	-0.114909	0.133682	0.0110127	1.73021e-25	TRUE	7.32915e-21	0.00305836	101.487
NCR3LG1	rs17847726	A	G	-0.0935926	0.0740525	0.013069	7.98546e-13	TRUE	7.58698e-12	0.00120127	40.6444
	rs185591220	A	G	0.215605	0.0110166	0.034146	2.71556e-10	TRUE	2.06115e-09	0.00101294	34.266
	rs2240486	T	A	-0.0926214	0.709031	0.00765895	1.14683e-33	TRUE	1.33914e-29	0.00353969	120.045
	rs4148600	C	T	0.0665007	0.329452	0.00761164	2.39994e-18	TRUE	3.43064e-16	0.00195391	66.1597
	rs757081	G	C	-0.289515	0.332525	0.00733169	1e-200	TRUE	1.33677e-300	0.0372076	1305.99
NELL1	rs1519736	G	T	0.146964	0.687526	0.00787894	1.19922e-77	TRUE	4.37935e-71	0.00928015	316.795
	rs16907058	A	G	0.793681	0.0484458	0.0171163	1e-200	TRUE	0	0.058078	2085.31
	rs79093473	T	C	0.142369	0.164996	0.00995268	2.04739e-46	TRUE	5.03304e-41	0.005585	189.945
NUDT16	rs12638591	A	G	-0.579562	0.0221061	0.0257681	5.03501e-112	TRUE	2.27822e-96	0.0145222	497.054
PARP1	rs1433574	C	A	-0.158568	0.160737	0.0100886	1.14842e-55	TRUE	6.90735e-47	0.00678383	229.869
PCOLCE	rs9801017	A	G	0.171748	0.623701	0.0119417	6.68344e-47	TRUE	3.03052e-42	0.013846	183.648
PNMA1	rs12889360	C	G	0.0560892	0.277471	0.00847855	3.7051e-11	TRUE	1.35658e-09	0.00126142	41.7301
	rs544453779	T	C	-0.525125	0.00633456	0.0488108	5.41128e-27	TRUE	6.43476e-22	0.00347146	115.097
PPM1F	rs5750281	T	C	-0.126074	0.0429647	0.0184661	8.64968e-12	TRUE	2.13464e-09	0.00130714	44.4223
PPP1R14A	rs71354995	G	A	-0.226294	0.256224	0.00862981	1.47911e-151	TRUE	2.53468e-132	0.0195181	674.278
	rs75746941	T	C	-0.0916875	0.0619291	0.0159841	9.68456e-09	TRUE	8.03941e-08	0.000976744	33.1166
	rs78452958	G	A	0.14587	0.02158	0.0260082	2.03934e-08	TRUE	1.88355e-07	0.000898543	30.4628
	rs78814973	A	G	-0.105392	0.0707974	0.0148042	1.08668e-12	TRUE	5.52359e-11	0.00146141	49.5734
PPP1R14D	rs11855641	G	A	0.0610645	0.340105	0.00795297	1.61324e-14	TRUE	9.42235e-12	0.00167377	56.7889
PRG3	rs1867127	T	C	0.0686161	0.488001	0.00742762	2.51246e-20	TRUE	2.8549e-17	0.00235273	79.9975
	rs34108746	G	A	0.226186	0.0793096	0.0135617	1.88582e-62	TRUE	8.25667e-54	0.00747138	255.352
PRSS2	rs3752404	G	A	-0.139322	0.416099	0.00755518	6.20297e-76	TRUE	5.01714e-66	0.00943203	321.905
	rs4236481	C	A	0.0544773	0.261424	0.00846048	1.20235e-10	TRUE	1.24549e-08	0.00114605	38.7888
PRSS27	rs148624502	A	G	0.289121	0.0141795	0.0317299	8.09096e-20	TRUE	2.95126e-18	0.00233694	78.6162
	rs2335544	C	A	0.0428332	0.610904	0.00706213	1.31795e-09	TRUE	4.17907e-08	0.000872209	29.2986
	rs56036921	A	C	-0.144984	0.0211387	0.0237665	1.05818e-09	TRUE	7.5488e-09	0.000869901	29.221
	rs71386687	T	G	0.386516	0.0823749	0.0130422	5.16416e-193	TRUE	1.11418e-169	0.0225853	775.522
PSMD9	rs80090724	C	T	-0.193661	0.292375	0.00801897	7.39605e-129	TRUE	8.63712e-111	0.0155188	528.563
RABEP1	rs1602914	T	C	0.0701266	0.476368	0.00743524	4.03645e-21	TRUE	6.56333e-17	0.00245338	81.6156
S100A11	rs2999553	C	G	0.326276	0.0423208	0.0181519	3.06973e-72	TRUE	4.30272e-61	0.00862927	291.075
S100A12	rs3014874	A	G	-0.236592	0.264725	0.00836291	4.4978e-176	TRUE	3.44811e-156	0.0217909	740.086
	rs61803119	T	G	0.155846	0.111559	0.0119405	6.2044e-39	TRUE	4.98342e-34	0.00481454	160.727
SDK2	rs11650320	A	G	-0.129239	0.706748	0.00822976	1.42298e-55	TRUE	1.58409e-49	0.00692345	231.357
	rs191227	G	A	0.0688851	0.485828	0.00757101	9.15588e-20	TRUE	2.71968e-17	0.00237067	78.8577
	rs2683232	G	T	-0.10301	0.0544356	0.0167911	8.52688e-10	TRUE	3.85472e-09	0.00109235	36.2894
	rs62063639	C	T	-0.349083	0.0636235	0.015388	6.23735e-114	TRUE	1.12804e-103	0.0145196	488.933
	rs8075940	A	G	-0.351984	0.286824	0.00837289	1e-200	TRUE	0	0.050686	1771.82
SERPINA5	rs1130267	A	G	0.200756	0.598796	0.0076139	3.27341e-153	TRUE	5.55007e-136	0.0193647	661.449
	rs117074203	T	A	-0.139022	0.0446499	0.0184406	4.73805e-14	TRUE	6.37269e-13	0.00164885	55.321
	rs4934	A	G	0.12257	0.489581	0.00744419	6.5298e-61	TRUE	5.68017e-54	0.00750844	253.405
SERPIND1	rs2329472	C	T	0.0921479	0.117311	0.0112685	2.89868e-16	TRUE	4.82879e-13	0.00175852	59.7682
SH3BP1	rs12710562	G	A	0.267861	0.182679	0.00990296	3.97192e-161	TRUE	4.23071e-140	0.0214255	739.905
	rs141168043	T	G	-0.153303	0.0590127	0.0160801	1.51705e-21	TRUE	6.82524e-18	0.00261012	88.4372
	rs59502684	C	T	-0.15518	0.0910577	0.0138358	3.41036e-29	TRUE	3.57585e-26	0.00398616	135.247
SIGLEC6	rs116875108	G	C	0.419214	0.0221771	0.0256404	4.36516e-60	TRUE	9.04221e-55	0.00762196	260.86
	rs189979221	T	C	-0.83826	0.00809691	0.0423317	2.85036e-87	TRUE	2.69951e-78	0.0112869	387.726
	rs35931837	T	C	0.503157	0.106401	0.0119944	1e-200	TRUE	0	0.0481421	1717.8
	rs62116361	A	C	0.132888	0.0541565	0.0164217	5.86003e-16	TRUE	7.97918e-14	0.00180914	61.5569
	rs73557371	A	C	-0.299246	0.0243305	0.0239664	8.89201e-36	TRUE	2.70491e-32	0.00425148	145.014
	rs9797481	A	G	0.115057	0.0344099	0.0202954	1.43506e-08	TRUE	6.40629e-08	0.000879695	29.9043
SNAP29	rs5759874	G	A	-0.129764	0.0860274	0.0136533	2.01465e-21	TRUE	1.07286e-17	0.00264794	89.7911
STAMBP	rs919629	C	T	0.179579	0.0156614	0.0302438	2.89055e-09	TRUE	3.96441e-07	0.000994297	33.2157
TBCC	rs2234026	G	A	0.57718	0.986855	0.0329071	7.13181e-69	TRUE	8.05668e-60	0.00864304	291.491
	rs4714633	T	A	-0.0615362	0.73103	0.00851662	4.99574e-13	TRUE	9.7547e-12	0.00148912	49.8616
TMEM106A	rs1554063	C	T	-0.103856	0.334872	0.0079333	3.69828e-39	TRUE	1.3758e-32	0.00480482	163.066
TNF	rs2229094	C	T	-0.091522	0.256106	0.00854571	9.16643e-27	TRUE	8.2527e-23	0.00319162	105.792
	rs9265168	C	T	-0.0519386	0.355324	0.00795611	6.65886e-11	TRUE	8.76241e-09	0.00123588	40.8853
TNFRSF8	rs34225843	T	C	-0.551418	0.0163689	0.0322939	2.27824e-65	TRUE	5.9699e-60	0.00979137	335.803
	rs35249183	G	A	0.348054	0.100046	0.0125914	3.46737e-168	TRUE	1.02901e-145	0.0218144	757.338
TSC22D1	rs963569	T	C	-0.0686656	0.781444	0.0091086	4.75226e-14	TRUE	7.2297e-11	0.00161053	54.6399
UNG	rs3219207	A	G	0.150103	0.0253025	0.025375	3.31101e-09	TRUE	4.75243e-07	0.00111133	37.5768
VAT1	rs7210098	T	C	-0.140627	0.335354	0.00796083	7.81448e-70	TRUE	1.49004e-59	0.00881579	298.231
VSNL1	rs2710687	T	A	-0.0741858	0.339941	0.007147	3.05774e-25	TRUE	3.89799e-23	0.00246978	83.8114
	rs7597356	C	A	-0.309591	0.72143	0.00753406	1e-200	TRUE	0	0.0385243	1356.34
WFIKKN2	rs118014373	G	A	0.243185	0.0128578	0.0331383	2.16023e-13	TRUE	2.71136e-12	0.00150124	50.6874
	rs12946808	G	T	-0.0992736	0.492396	0.00759633	4.97622e-39	TRUE	8.36971e-34	0.00492648	166.909
	rs3095147	C	G	-0.282198	0.977216	0.0251446	3.14485e-29	TRUE	6.50616e-26	0.00354616	119.977
	rs758634	G	A	-0.081742	0.598368	0.00778171	8.24708e-26	TRUE	1.02661e-21	0.00321157	108.62
	rs80200503	A	G	-0.318122	0.674853	0.00801802	1e-200	TRUE	1.64157e-299	0.0444126	1566.87
UKB-PPP: UK Biobank Plasma Proteome Project.

## Sheet: Table S8
Table S8. Genetic variants that were used as instrumental variables for plasma ptoteins（deCODE cohort）
Exposure	SNP	Effect allele	Other allele	Beta	Eaf	Se	P value	Steiger_dir	Steiger_pval	R2	F
AGT	rs2071404	A	C	0.2772	0.09293	0.013635	6.87e-92	TRUE	2.97908e-79	0.0129543	464.101
	rs2354846	G	A	0.0575	0.26889	0.008948	1.31e-10	TRUE	1.05168e-09	0.00129994	46.0283
ANTXR1	rs7424376	G	A	0.0474	0.40051	0.008552	2.98e-08	TRUE	3.89941e-06	0.0010789	38.1782
ANXA2	rs12911676	C	T	0.0824	0.1272	0.012438	3.47e-11	TRUE	7.1902e-09	0.0015076	53.3983
	rs150323374	C	G	0.3441	0.00757	0.047418	3.96e-13	TRUE	3.71457e-11	0.00177908	63.0328
	rs2414649	G	T	0.0683	0.47103	0.008304	1.95e-16	TRUE	1.05529e-13	0.00232461	82.4109
	rs67827628	C	T	0.624	0.09853	0.011162	0	TRUE	0	0.0691702	2627.91
	rs72744872	T	C	0.1298	0.23007	0.009891	2.42e-39	TRUE	5.20828e-36	0.00596885	212.368
	rs80259650	T	G	0.2431	0.04534	0.019792	1.12e-34	TRUE	2.264e-30	0.005116	181.883
AP2A2	rs7482118	G	A	-0.0619	0.34237	0.008322	1.02e-13	TRUE	1.82594e-08	0.0017254	61.0981
ASAH2	rs114001906	C	T	-0.8094	0.03841	0.016279	0	TRUE	0	0.0483939	1797.77
	rs147753244	G	C	-0.4003	0.0099	0.042239	2.62e-21	TRUE	2.31189e-19	0.00314134	111.396
	rs149174460	G	A	0.3373	0.01333	0.036695	3.86e-20	TRUE	1.29273e-17	0.00299271	106.11
	rs200859624	T	C	0.2486	0.40846	0.008626	1.25e-182	TRUE	4.73269e-163	0.0298652	1088.27
	rs3011746	G	A	-0.0632	0.39866	0.008585	1.82e-13	TRUE	3.04179e-12	0.00191508	67.828
	rs7067773	G	T	-0.7061	0.0541	0.013758	0	TRUE	0	0.0510276	1900.87
B3GNT8	rs10407003	C	T	0.1946	0.21117	0.010256	2.81e-80	TRUE	1.13689e-73	0.0126163	451.952
	rs1056995	A	G	0.0975	0.18769	0.010738	1.08e-19	TRUE	2.02899e-16	0.00289869	102.819
	rs4803455	A	C	0.4228	0.47775	0.005654	0	TRUE	0	0.0892029	3464.02
	rs62117435	C	T	-0.2076	0.05877	0.017733	1.17e-31	TRUE	5.69046e-29	0.004768	169.442
	rs76843143	T	C	-0.4682	0.04716	0.019912	2.96e-122	TRUE	2.54507e-110	0.0197009	710.765
BTC	rs28549760	C	A	-0.2084	0.09469	0.013673	1.86e-52	TRUE	3.40478e-45	0.00744607	265.118
	rs62316276	C	T	0.1403	0.06783	0.01573	4.69e-19	TRUE	4.83387e-16	0.00248921	88.1884
BTNL8	rs76546858	T	C	0.1137	0.08906	0.014023	5.14e-16	TRUE	1.39309e-12	0.0020976	74.2347
CBL	rs73564493	A	G	-0.2542	0.0507	0.01826	4.73e-44	TRUE	4.54329e-37	0.00622003	221.373
CCDC50	rs884298	A	G	0.0532	0.27229	0.00903	3.83e-09	TRUE	3.62625e-07	0.00112161	39.7149
CCDC80	rs6797920	G	A	0.0573	0.36505	0.008514	1.7e-11	TRUE	2.57071e-09	0.00152206	53.902
	rs9845240	A	G	0.0937	0.37053	0.008481	2.24e-28	TRUE	4.00952e-24	0.00409551	145.38
CD36	rs117069465	T	C	-0.3866	0.00941	0.042844	1.82e-19	TRUE	9.16461e-17	0.00278636	98.7535
	rs117513167	A	G	-0.1925	0.03429	0.022518	1.25e-17	TRUE	1.27547e-14	0.00245418	86.9563
	rs6467220	C	T	0.0506	0.29028	0.009078	2.49e-08	TRUE	6.30396e-07	0.00105496	37.3269
	rs6961069	T	C	0.1637	0.4452	0.008224	3.6e-88	TRUE	6.52475e-78	0.0132379	474.17
CDHR5	rs12360820	C	A	0.0702	0.17775	0.010525	2.57e-11	TRUE	1.10492e-08	0.00144051	51.0029
CDON	rs562672	T	C	0.0949	0.37214	0.00853	9.43e-29	TRUE	1.40771e-24	0.00420854	149.464
	rs607980	A	G	-0.1396	0.08817	0.014819	4.49e-21	TRUE	6.69516e-19	0.00313354	111.166
	rs7120521	T	C	-0.6652	0.07575	0.012478	0	TRUE	0	0.0619593	2335.99
CEACAM8	rs12459454	G	A	-0.0737	0.32116	0.008787	4.96e-17	TRUE	2.69924e-13	0.00236839	83.9737
	rs79372395	C	G	-0.098	0.08066	0.015091	8.36e-11	TRUE	4.27866e-09	0.00142435	50.4468
CETN3	rs4873	G	C	-0.0794	0.28903	0.008817	2.14e-19	TRUE	2.21454e-15	0.00259099	91.8059
CLEC12A	rs118002621	T	C	0.575	0.00364	0.070756	4.42e-16	TRUE	1.86255e-13	0.00239819	85.0399
	rs138482002	T	A	0.3477	0.03826	0.021771	2.05e-57	TRUE	6.12905e-51	0.00889697	317.573
	rs148440484	G	A	0.357	0.06718	0.01647	3.47e-104	TRUE	1.4106e-94	0.0159737	574.241
	rs150976941	C	A	-0.4673	0.02118	0.029207	1.29e-57	TRUE	6.57258e-50	0.00905421	323.228
	rs2607885	A	G	0.1883	0.42529	0.00836	2.41e-112	TRUE	2.8357e-100	0.0173326	624.01
	rs76433891	T	C	0.1656	0.02327	0.02828	4.75e-09	TRUE	6.87339e-07	0.00124658	44.1567
	rs80042268	G	A	-0.6173	0.05662	0.017848	4.08e-262	TRUE	1.23978e-233	0.0407079	1501.15
CNP	rs12602950	A	G	0.0805	0.29688	0.008868	1.11e-19	TRUE	4.12581e-16	0.0027054	95.9877
COL1A1	rs116585561	C	A	-0.328	0.03327	0.023063	6.72e-46	TRUE	5.94783e-42	0.00692047	246.364
	rs145477139	A	G	-0.463	0.01	0.042779	2.68e-27	TRUE	5.59172e-25	0.00424451	150.683
	rs180830509	A	G	-0.5405	0.00908	0.045302	8.16e-33	TRUE	3.89114e-28	0.0052571	186.847
	rs373982079	T	C	-0.4718	0.00593	0.056417	6.13e-17	TRUE	4.6305e-13	0.00262432	93.014
CRABP2	rs10494305	T	C	0.0865	0.08671	0.014891	6.29e-09	TRUE	2.04937e-07	0.00118506	41.9404
	rs12727705	T	C	0.1044	0.05685	0.017935	5.84e-09	TRUE	9.70017e-08	0.00116881	41.3703
	rs3806412	T	G	0.2938	0.42605	0.008302	2.5e-274	TRUE	1.57898e-240	0.0422151	1557.9
	rs538077666	T	G	-0.1622	0.0229	0.027939	6.42e-09	TRUE	5.37929e-08	0.00117735	41.6661
DNAJB1	rs11085896	C	A	-0.0523	0.41547	0.008207	1.86e-10	TRUE	6.89728e-08	0.00132856	47.0562
DYNLL2	rs7225351	A	G	0.0553	0.3346	0.008561	1.05e-10	TRUE	2.14856e-08	0.00136172	48.208
F2	rs118097789	C	A	-0.252	0.01441	0.035313	9.59e-13	TRUE	7.69878e-12	0.00180381	63.9234
	rs3136516	A	G	-0.1125	0.43793	0.008384	4.72e-41	TRUE	1.51662e-26	0.0062306	221.783
FAH	rs11555096	T	C	-1.4758	0.02305	0.021891	0	TRUE	0	0.0980908	3844.09
	rs11852766	G	A	0.0513	0.49986	0.008472	1.4e-09	TRUE	7.16448e-09	0.00131584	46.5685
	rs12908321	C	T	0.0726	0.29409	0.009317	6.6e-15	TRUE	3.72478e-13	0.00218843	77.5197
	rs143014869	A	G	0.1712	0.04515	0.0206	9.52e-17	TRUE	2.12695e-14	0.00252715	89.5534
	rs77218477	T	C	-0.2688	0.04205	0.021103	3.67e-37	TRUE	2.16523e-32	0.005821	206.948
FER	rs13178668	G	A	0.0762	0.38211	0.008416	1.37e-19	TRUE	5.09232e-16	0.00274182	97.1899
FKBP4	rs145074222	T	C	0.1802	0.02591	0.025412	1.33e-12	TRUE	3.5743e-11	0.0016391	57.9849
	rs34728283	A	G	-0.1659	0.05914	0.017247	6.64e-22	TRUE	2.46391e-17	0.00306287	108.504
FSTL3	rs56014328	G	A	-0.2394	0.01744	0.031551	3.26e-14	TRUE	8.7015e-12	0.00196419	69.4783
	rs7250835	C	T	0.0965	0.16751	0.01109	3.28e-18	TRUE	1.37682e-15	0.00259719	91.9483
IBSP	rs2616262	T	G	-0.0944	0.48757	0.00813	3.59e-31	TRUE	6.80938e-24	0.00445293	158.169
ICAM1	rs10407622	C	T	-0.2996	0.03099	0.02699	1.25e-28	TRUE	1.00751e-25	0.00539093	191.711
	rs12720355	A	G	0.635	0.02125	0.032668	3.67e-84	TRUE	3.29666e-75	0.0167729	603.463
	rs138245724	T	A	0.1592	0.02655	0.029104	4.5e-08	TRUE	1.83725e-07	0.00131007	46.4084
	rs142146862	T	C	-0.2567	0.04035	0.023626	1.69e-27	TRUE	6.78185e-24	0.00510315	181.46
	rs146457388	G	A	0.5223	0.03747	0.024736	5.83e-99	TRUE	2.91531e-88	0.0196774	710.021
	rs17852402	A	G	-0.6753	0.11861	0.008243	0	TRUE	0	0.0953483	3728.34
	rs2163839	A	G	0.2138	0.05043	0.021201	6.49e-24	TRUE	1.67152e-20	0.00437785	155.57
	rs3826786	C	T	-0.331	0.16456	0.012498	1.5e-154	TRUE	6.99594e-139	0.0301249	1098.68
	rs62130660	G	T	0.639	0.37921	0.00535	0	TRUE	0	0.192246	8419.01
IGDCC4	rs111302521	A	G	-0.3175	0.01247	0.037305	1.73e-17	TRUE	3.37041e-15	0.00248276	88.0063
	rs139499244	T	C	0.1284	0.03694	0.021892	4.49e-09	TRUE	3.12535e-08	0.00117303	41.533
	rs144180812	C	T	0.4339	0.02644	0.025708	6.52e-64	TRUE	1.15597e-58	0.00969245	346.07
	rs184453313	G	A	1.1811	0.01176	0.037897	3.07e-213	TRUE	5.04632e-189	0.0324245	1184.85
	rs191927852	T	G	0.7321	0.00992	0.041855	1.67e-68	TRUE	2.08602e-56	0.0105282	376.248
	rs72741403	A	G	0.169	0.04525	0.020141	4.82e-17	TRUE	1.52104e-15	0.00246781	87.4801
	rs8034057	A	G	-0.3386	0.0987	0.01387	1.29e-131	TRUE	1.25255e-118	0.0203981	736.318
IGFLR1	rs118146634	A	G	-0.2815	0.03017	0.024052	1.22e-31	TRUE	4.69885e-27	0.00463722	164.806
	rs150018275	T	C	-0.1749	0.04385	0.020452	1.21e-17	TRUE	2.34866e-15	0.00256511	90.9585
	rs2293694	A	G	0.0916	0.27917	0.009268	4.91e-23	TRUE	4.36918e-20	0.00337693	119.864
	rs3848662	T	G	-0.6093	0.12262	0.01006	0	TRUE	0	0.0798806	3071.01
IGLL1	rs117139363	A	G	-0.1895	0.03899	0.023249	3.61e-16	TRUE	1.3713e-13	0.0026911	95.4113
	rs131418	G	T	0.1384	0.2778	0.009893	1.81e-44	TRUE	3.00001e-40	0.00768585	273.853
	rs9624216	A	G	-0.6045	0.09707	0.010409	0	TRUE	0	0.0640563	2419.71
IL22RA2	rs117374340	A	G	0.129	0.03264	0.02309	2.31e-08	TRUE	2.11005e-07	0.00105087	37.1998
	rs3778288	A	G	-1.0405	0.00383	0.068238	1.69e-52	TRUE	1.23923e-44	0.00826126	294.577
	rs74316837	C	T	-0.1167	0.0415	0.020962	2.59e-08	TRUE	2.31721e-07	0.00108346	38.3526
KCNAB2	rs806109	A	G	0.08	0.21513	0.009576	6.57e-17	TRUE	9.08587e-14	0.00216127	76.6096
KIAA1549L	rs10501130	G	C	-0.1325	0.02884	0.023929	3.07e-08	TRUE	1.72967e-07	0.00098344	34.8028
	rs147514117	T	C	0.1187	0.03823	0.021079	1.79e-08	TRUE	1.81652e-07	0.00103611	36.6698
	rs2467378	C	T	-0.1538	0.02416	0.027297	1.76e-08	TRUE	7.66845e-08	0.00111537	39.4756
	rs2753408	A	G	-0.3242	0.4799	0.006912	0	TRUE	0	0.0524679	1957.17
	rs4755795	A	G	-0.0895	0.2964	0.008837	4.17e-24	TRUE	9.47993e-22	0.00334103	118.508
	rs78374818	G	A	0.1539	0.0317	0.023579	6.71e-11	TRUE	2.01098e-09	0.00145404	51.4825
	rs80250425	T	A	0.1263	0.0574	0.017631	7.87e-13	TRUE	9.75536e-11	0.00172614	61.1332
KLB	rs12643250	A	G	0.0909	0.30199	0.008966	3.73e-24	TRUE	3.75875e-22	0.00348347	123.606
	rs12643682	C	T	0.1911	0.42827	0.008338	2.96e-116	TRUE	9.70532e-98	0.0178838	643.85
	rs143842376	A	G	-0.2977	0.01248	0.038699	1.44e-14	TRUE	3.02343e-13	0.00218448	77.4145
	rs146738814	T	C	-0.1648	0.03729	0.022301	1.47e-13	TRUE	1.84782e-11	0.00194999	69.0883
	rs2608817	T	C	-0.5038	0.37767	0.006044	0	TRUE	0	0.119311	4790.24
	rs34152446	A	C	-0.2411	0.08358	0.014967	2.22e-58	TRUE	3.15166e-52	0.00890474	317.728
	rs6831249	G	A	0.0589	0.39119	0.008468	3.51e-12	TRUE	5.0419e-11	0.00165246	58.5276
	rs76032079	G	C	-0.1829	0.03602	0.022204	1.76e-16	TRUE	2.91048e-14	0.00232311	82.3433
KPNA2	rs34931250	T	C	0.114	0.08188	0.015151	5.3e-14	TRUE	6.23289e-11	0.00195397	69.2471
KYNU	rs3795872	A	G	-0.103	0.28751	0.008956	1.31e-30	TRUE	1.29636e-26	0.00434646	154.375
	rs7575509	C	T	0.0554	0.48451	0.008062	6.36e-12	TRUE	1.49501e-10	0.00153311	54.2816
	rs7607734	G	A	-0.4275	0.14545	0.009486	0	TRUE	0	0.0454311	1682.95
LDHC	rs4757651	A	G	0.0724	0.11058	0.012624	9.74e-09	TRUE	1.07706e-06	0.00103108	36.5171
LILRB1	rs113289977	A	G	-0.1457	0.03	0.025054	6.05e-09	TRUE	3.94546e-08	0.0012355	43.7536
	rs11574578	A	G	-0.2265	0.09632	0.014346	3.72e-56	TRUE	1.21707e-50	0.00893095	318.743
	rs117868499	A	G	-0.2234	0.04197	0.021226	6.63e-26	TRUE	1.86792e-23	0.00401342	142.563
	rs191514554	C	G	0.2972	0.01478	0.034803	1.35e-17	TRUE	6.18536e-13	0.00257238	91.243
	rs192288566	C	G	0.3119	0.12083	0.013551	3.2e-117	TRUE	7.05971e-107	0.0206685	746.493
	rs2042288	G	A	-0.7219	0.05026	0.012638	0	TRUE	0	0.0497521	1851.87
	rs2305786	A	G	0.0709	0.43988	0.00857	1.3e-16	TRUE	1.11971e-14	0.00247707	87.8587
	rs73614672	G	A	0.6266	0.06031	0.017588	5.27e-278	TRUE	1.45147e-250	0.0445025	1647.65
	rs7507320	G	A	-0.1287	0.19324	0.010671	1.71e-33	TRUE	1.38293e-30	0.0051645	183.596
	rs78758748	G	C	0.1666	0.18415	0.010949	2.76e-52	TRUE	3.30627e-46	0.00833992	297.43
LRP11	rs112879458	T	C	-0.2578	0.01659	0.031306	1.8e-16	TRUE	1.3001e-13	0.00216859	76.887
	rs145401097	C	T	-0.1727	0.02531	0.025961	2.89e-11	TRUE	1.57615e-09	0.00147154	52.1296
	rs2038772	A	G	-0.3176	0.01553	0.033042	7.11e-22	TRUE	6.60219e-19	0.00308436	109.45
	rs4869923	G	T	0.5485	0.3452	0.006256	0	TRUE	0	0.136007	5569.11
	rs657972	C	T	0.0997	0.23145	0.009576	2.19e-25	TRUE	1.55564e-22	0.0035363	125.551
	rs77580414	G	A	0.3337	0.03952	0.020705	1.95e-58	TRUE	9.98472e-54	0.00845372	301.625
MASP1	rs698082	T	C	0.0825	0.39945	0.008282	2.25e-23	TRUE	5.25165e-18	0.0032655	115.866
MFNG	rs563027675	G	C	-0.4584	0.02554	0.024805	2.98e-76	TRUE	1.27026e-64	0.0104593	373.825
MMAB	rs142038633	G	C	0.1493	0.04076	0.020174	1.36e-13	TRUE	1.74195e-12	0.00174305	61.7578
	rs1477117	A	G	-0.4191	0.18251	0.008854	0	TRUE	0	0.0524124	1956.37
	rs149859201	T	C	0.1601	0.02547	0.02496	1.42e-10	TRUE	1.29738e-08	0.00127244	45.0558
	rs1974712	A	G	-0.1012	0.10651	0.012806	2.74e-15	TRUE	6.59171e-14	0.00194927	69.0704
	rs2300455	A	G	-0.1026	0.21158	0.009558	7.02e-27	TRUE	2.35582e-24	0.00351202	124.661
	rs73193464	T	C	0.0657	0.13775	0.011442	9.36e-09	TRUE	9.11891e-08	0.00102538	36.306
MPG	rs2562156	A	C	0.281	0.01971	0.028837	1.95e-22	TRUE	3.58798e-17	0.00305129	108.056
NSFL1C	rs9575	T	C	-0.0493	0.37026	0.008357	3.65e-09	TRUE	5.73067e-07	0.00113342	40.1358
NT5DC3	rs1165681	C	T	0.0508	0.32009	0.008291	8.96e-10	TRUE	1.03229e-08	0.00112326	39.7621
	rs74517500	C	T	0.6729	0.0104	0.037747	4.38e-71	TRUE	3.28063e-62	0.00932018	332.662
	rs954921	C	T	0.1674	0.378	0.00795	2e-98	TRUE	2.94459e-86	0.0131772	472.168
NTN1	rs75040456	C	G	-0.052	0.29258	0.009213	1.66e-08	TRUE	2.45804e-07	0.00111933	39.6194
	rs9891949	A	G	0.0616	0.33517	0.008802	2.58e-12	TRUE	1.32471e-10	0.00169109	59.9169
	rs9914641	T	A	-0.4685	0.16213	0.009377	0	TRUE	0	0.0596334	2243.12
PARP1	rs1433574	C	A	-0.0599	0.18701	0.010065	2.66e-09	TRUE	6.28517e-07	0.00109102	38.601
PARVA	rs11022131	G	C	-0.0581	0.29562	0.009025	1.22e-10	TRUE	3.02918e-09	0.0014058	49.7903
	rs4757383	A	T	-0.1458	0.0899	0.014288	1.9e-24	TRUE	1.53674e-19	0.00347851	123.465
PCOLCE	rs60209506	C	G	-0.069	0.14939	0.011333	1.14e-09	TRUE	1.71089e-08	0.00120999	42.8297
	rs7385804	A	C	0.1606	0.3515	0.008553	1.18e-78	TRUE	3.42614e-66	0.0117586	420.673
PCYOX1	rs111389372	T	G	-0.5656	0.00157	0.103544	4.7e-08	TRUE	7.94781e-07	0.00100292	35.4958
	rs111931705	A	G	-0.1817	0.10294	0.013743	6.58e-40	TRUE	1.30216e-35	0.00609741	216.866
	rs12477743	A	C	-0.1435	0.04755	0.019875	5.19e-13	TRUE	4.63323e-11	0.0018652	66.0694
	rs17656058	T	C	-0.1048	0.27166	0.009458	1.57e-28	TRUE	4.78152e-26	0.00434623	154.336
	rs561763864	T	C	0.1391	0.03	0.025089	2.95e-08	TRUE	3.37852e-07	0.0011261	39.8593
	rs62152025	T	C	-0.7599	0.14006	0.008676	0	TRUE	0	0.139099	5712.62
PDCD1LG2	rs17814462	T	G	0.1488	0.03461	0.022151	1.85e-11	TRUE	2.43812e-10	0.00147959	52.4224
	rs58970962	A	G	0.3579	0.23245	0.007938	0	TRUE	0	0.0457077	1693.88
	rs62560217	T	C	0.155	0.05435	0.017835	3.6e-18	TRUE	1.03237e-15	0.00246958	87.5505
	rs77533513	G	A	-0.1614	0.03226	0.02286	1.66e-12	TRUE	2.4822e-10	0.00162652	57.6206
PDK1	rs35783685	T	C	-0.0557	0.23407	0.009363	2.69e-09	TRUE	4.70847e-07	0.00111244	39.384
	rs6723229	T	A	0.0469	0.31994	0.008545	4.06e-08	TRUE	4.31947e-07	0.000957175	33.8791
PGLS	rs11665799	C	G	-0.3454	0.01732	0.031598	8.19e-28	TRUE	3.70344e-24	0.00406102	144.179
	rs117004311	T	C	-0.4674	0.01212	0.038287	2.82e-34	TRUE	2.26102e-29	0.00523136	185.89
	rs145226688	A	G	0.078	0.47342	0.00815	1.07e-21	TRUE	3.02181e-18	0.0030334	107.536
PGP	rs116977380	T	C	0.4767	0.03756	0.021505	7.19e-109	TRUE	1.85131e-93	0.0164293	589.926
	rs116986044	A	G	0.1969	0.02303	0.026796	2.01e-13	TRUE	8.26366e-12	0.0017446	61.7183
	rs117145260	T	C	0.1405	0.03275	0.023136	1.26e-09	TRUE	1.29015e-07	0.00125064	44.2229
	rs118033454	A	G	0.2042	0.01476	0.033288	8.55e-10	TRUE	5.40069e-09	0.00121275	42.8959
	rs62038850	A	G	-0.2244	0.02657	0.025835	3.76e-18	TRUE	4.56724e-16	0.00260479	92.2335
	rs77818036	C	G	0.3488	0.01499	0.033626	3.29e-25	TRUE	4.22115e-22	0.00359274	127.342
PLEK	rs12992698	A	G	-0.2157	0.0283	0.024054	3.04e-19	TRUE	1.63264e-16	0.00255887	90.7088
	rs1867312	A	C	0.1154	0.44932	0.008069	2.16e-46	TRUE	2.77069e-39	0.00659017	234.568
PLXNB2	rs11547734	G	A	0.1973	0.31512	0.009007	2.36e-106	TRUE	4.17853e-95	0.0168025	603.812
	rs145946056	G	A	0.4572	0.01804	0.03183	8.73e-47	TRUE	1.75827e-40	0.00740581	263.637
	rs151207005	C	G	0.1667	0.02336	0.027716	1.8e-09	TRUE	9.91415e-09	0.00126797	44.8618
	rs4076566	A	G	-0.3408	0.43137	0.006527	0	TRUE	0	0.0569782	2134.73
	rs9617137	C	A	0.0921	0.39826	0.008639	1.55e-26	TRUE	2.9681e-24	0.0040656	144.228
PPID	rs112970794	T	C	-0.1684	0.04802	0.018911	5.34e-19	TRUE	1.55812e-17	0.00259277	91.9031
	rs17843929	T	C	0.2657	0.2608	0.009163	7e-185	TRUE	2.18731e-161	0.0272197	989.195
PPP1R14A	rs71354995	G	A	-0.2043	0.23866	0.009425	3.43e-104	TRUE	7.41702e-90	0.0151679	544.797
	rs77856404	T	C	-0.0825	0.11019	0.012906	1.63e-10	TRUE	9.69974e-10	0.00133468	47.2748
PRPSAP2	rs11078421	C	T	0.059	0.44363	0.008183	5.58e-13	TRUE	2.11768e-10	0.00171838	60.8595
PRSS8	rs55667375	T	C	0.0597	0.28217	0.009041	4.02e-11	TRUE	1.23496e-09	0.00144381	51.1343
	rs72793373	C	T	0.226	0.02749	0.025607	1.09e-18	TRUE	2.30714e-15	0.00273096	96.8532
PSMB1	rs1011013	C	T	0.3028	0.447	0.006982	0	TRUE	0	0.0453288	1659.37
	rs9459964	A	G	-0.0518	0.38358	0.008218	2.91e-10	TRUE	4.26615e-09	0.00126888	44.395
PTPRJ	rs191507130	T	C	0.3238	0.0197	0.029567	6.54e-28	TRUE	5.64705e-23	0.00404957	143.783
	rs79905736	A	G	0.1374	0.06587	0.016412	5.67e-17	TRUE	1.08159e-14	0.00232326	82.3745
RAB21	rs61754230	T	C	-0.3263	0.01602	0.031455	3.27e-25	TRUE	5.71196e-21	0.0033567	119.089
RCN1	rs531576	A	G	-0.1735	0.13047	0.011538	4.21e-51	TRUE	1.7521e-43	0.00683005	243.199
RET	rs2435359	G	A	0.3379	0.26255	0.009151	1.83e-298	TRUE	2.69094e-262	0.0442131	1634.21
	rs2505525	C	T	0.0773	0.29853	0.008988	7.98e-18	TRUE	4.97405e-16	0.00250257	88.625
	rs2506033	T	C	-0.1526	0.28777	0.008993	1.42e-64	TRUE	8.27998e-59	0.00954564	340.478
RIPK2	rs160438	G	A	0.0844	0.1329	0.011811	8.95e-13	TRUE	4.64968e-10	0.00164176	58.1217
SAT2	rs111498817	T	A	-0.2735	0.02197	0.027455	2.24e-23	TRUE	5.90497e-20	0.0032146	114.041
	rs187079266	A	G	-0.2394	0.01944	0.02947	4.53e-16	TRUE	2.30732e-14	0.00218499	77.4369
	rs4130509	T	C	-0.0549	0.41201	0.008262	3.04e-11	TRUE	4.42819e-10	0.00146033	51.7115
	rs858523	T	C	-0.2008	0.43038	0.008166	1.64e-133	TRUE	1.13216e-114	0.0197695	713.308
SH3GLB2	rs13299607	T	G	-0.0747	0.18011	0.01064	2.21e-12	TRUE	4.1251e-11	0.00164803	58.3705
	rs62585602	A	G	-0.3438	0.44544	0.006871	0	TRUE	0	0.0583955	2192.92
	rs7389069	C	T	0.0496	0.36692	0.008506	5.51e-09	TRUE	2.96824e-08	0.00114294	40.4629
SLITRK6	rs1929498	C	T	-0.3366	0.01499	0.033329	5.56e-24	TRUE	5.93764e-21	0.0033458	118.651
	rs35974487	T	C	-0.1704	0.02202	0.028092	1.31e-09	TRUE	4.97347e-07	0.00125059	44.2513
	rs674438	G	T	-0.0631	0.39136	0.008262	2.22e-14	TRUE	8.18425e-12	0.00189682	67.1628
SNAP29	rs192565874	A	G	-0.1519	0.10328	0.013067	3.09e-31	TRUE	5.39508e-26	0.00427384	151.759
SPINK1	rs7725017	A	C	-0.1133	0.39053	0.008007	1.87e-45	TRUE	2.54461e-38	0.00611078	217.363
SPINT2	rs111386553	C	T	-0.4321	0.09079	0.013943	7.3e-211	TRUE	5.62465e-186	0.0308248	1125.01
	rs112885443	G	T	0.2462	0.07273	0.015699	2e-55	TRUE	4.94131e-48	0.00817572	291.584
	rs12462170	G	T	-0.0636	0.15335	0.011186	1.3e-08	TRUE	1.46739e-07	0.00105034	37.1919
	rs565581	A	G	-0.4493	0.0026	0.077818	7.75e-09	TRUE	1.06557e-07	0.001047	37.0732
	rs6508809	T	C	0.2409	0.01883	0.030752	4.74e-15	TRUE	3.53458e-13	0.00214436	76.0155
	rs7246060	A	G	-0.3493	0.38637	0.006398	0	TRUE	0	0.0578545	2172.16
	rs75639231	T	C	-0.21	0.04258	0.0203	4.41e-25	TRUE	4.20536e-23	0.00359564	127.64
	rs80340300	A	G	-0.316	0.00866	0.043946	6.45e-13	TRUE	2.09063e-11	0.00171453	60.7487
STAT3	rs4796791	C	T	0.1541	0.41138	0.008237	4.29e-78	TRUE	1.42521e-66	0.0115004	411.49
STC1	rs13262489	T	C	0.1255	0.10108	0.013654	3.89e-20	TRUE	5.83335e-16	0.00286222	101.522
STIM1	rs1869085	C	A	-0.0951	0.32545	0.008509	5.35e-29	TRUE	9.42831e-24	0.0039709	141.027
STX7	rs3813356	T	C	-0.1171	0.37468	0.008241	7.99e-46	TRUE	1.13768e-38	0.0064255	228.688
TCEA2	rs6011275	G	T	-0.1453	0.32709	0.008573	1.99e-64	TRUE	5.3697e-55	0.00929363	327.034
TFPI	rs116350534	G	T	-0.273	0.00984	0.042176	9.61e-11	TRUE	3.73429e-08	0.0014523	51.4309
TNXB	rs443623	T	A	-0.0882	0.28793	0.009303	2.51e-21	TRUE	9.62837e-19	0.0031899	113.399
	rs9277093	A	C	1.9177	0.00135	0.116528	7.46e-61	TRUE	2.56411e-54	0.00991604	354.914
	rs9277629	T	C	-0.3126	0.07128	0.016593	3.57e-79	TRUE	3.92221e-69	0.0129378	464.46
VAT1	rs2356310	C	T	0.0667	0.29769	0.008982	1.12e-13	TRUE	1.23251e-10	0.00186026	65.9239
VIM	rs3902042	C	T	0.0446	0.40655	0.008123	4.01e-08	TRUE	1.02645e-06	0.000959838	33.9754
	rs796667	T	G	-0.0763	0.42958	0.008063	2.99e-21	TRUE	1.22679e-16	0.00285311	101.183
WFIKKN2	rs12939752	C	T	0.0573	0.32899	0.008977	1.74e-10	TRUE	8.13265e-09	0.00144961	51.3326
	rs1460212	C	A	-0.099	0.19243	0.010674	1.77e-20	TRUE	1.54384e-17	0.00304616	108.045
	rs2215316	C	T	0.1149	0.42533	0.008484	8.65e-42	TRUE	1.58919e-36	0.00645379	229.636
	rs36088946	G	A	-0.135	0.30462	0.00912	1.42e-49	TRUE	7.34745e-44	0.00772108	275.118
	rs56087652	C	A	0.405	0.1881	0.008371	0	TRUE	0	0.0500993	1864.84
	rs78273058	A	G	-0.1647	0.03795	0.02199	6.9e-14	TRUE	1.7266e-12	0.00198074	70.1778
	rs9908461	G	A	-0.1126	0.04687	0.019613	9.41e-09	TRUE	6.50025e-07	0.0011328	40.0945

## Sheet: Table S9
Table S9. Bayesian co-localization analysis for potential causal proteins on IPF
Protein	Gene	ENSGID	Chr	Start	Stop	PPH0	PPH1	PPH2	PPH3	PPH4
AARSD1	AARSD1	ENSG00000266967	17	42950526	42964498	2.70155e-55	0.866258	1.22877e-56	0.0393062	0.0944358
ADAM23	ADAM23	ENSG00000114948	2	206443532	206621127	3.12789e-300	0.914031	1.98129e-301	0.0578691	0.0280995
ADAMTS1	ADAMTS1	ENSG00000154734	21	26835755	26845409	0.026506	0.78848	0.000982072	0.0290589	0.154973
ANTXR1	ANTXR1	ENSG00000169604	2	69240310	69476459	0.971894	0.0269443	0.000752748	2.04803e-05	0.00038855
ANXA2	ANXA2	ENSG00000182718	15	60347134	60402883	8.85e-291	0.95	3.18e-292	0.03	0.02
AP2A2	AP2A2	ENSG00000183020	11	924894	1012239	9.44386e-74	1.89567e-05	3.38585e-71	0.00580224	0.994179
B3GNT8	B3GNT8	ENSG00000177191	19	41931264	41934635	1.66406e-21	0.934355	6.02264e-24	0.00331934	0.0623254
BLVRB	BLVRB	ENSG00000090013	19	40447765	40465764	7.45141e-149	0.888176	3.11995e-150	0.0371137	0.0747106
BRSK2	BRSK2	ENSG00000174672	11	1389899	1462689	0	5.47754e-28	6.09067e-301	1	4.28204e-14
BTC	BTC	ENSG00000174808	4	74744759	74794523	2.16541e-298	0.943983	7.81968e-300	0.0340669	0.0219502
BTNL8	BTNL8	ENSG00000113303	5	180326077	180377906	5.75498e-267	0.993435	1.47522e-269	0.00254253	0.00402241
CA4	CA4	ENSG00000167434	17	60149942	60170899	1.67698e-287	0.940369	4.10966e-289	0.0230083	0.0366228
CBL	CBL	ENSG00000110395	11	119076752	119178859	1.93721e-128	0.961865	7.89377e-131	0.00388516	0.0342503
CCDC80	CCDC80	ENSG00000091986	3	112596797	112649530	6.88915e-17	0.899466	3.34789e-18	0.0436541	0.0568802
CCL16	CCL16	ENSG00000275152	17	35976493	35981497	2.87969e-277	0.491693	1.73298e-278	0.0291106	0.479196
CD109	CD109	ENSG00000156535	6	73695785	73828316	9.81391e-277	0.8343	5.11658e-278	0.0433747	0.122326
CD28	CD28	ENSG00000178562	2	203706475	203738912	3.74791e-140	0.877907	2.09125e-141	0.048912	0.0731809
CD300E	CD300E	ENSG00000186407	17	74609885	74623738	1.66762e-300	0.948602	5.65302e-302	0.0321372	0.0192613
CDH15	CDH15	ENSG00000129910	16	89171748	89195492	2.85789e-302	0.0694315	1.00146e-302	0.0234229	0.907146
CDHR5	CDHR5	ENSG00000099834	11	616565	626078	4.77275e-08	0.00382573	8.06516e-07	0.0637161	0.932457
CDON	CDON	ENSG00000064309	11	125955796	126063335	5.44457e-25	0.889174	5.91791e-26	0.0966336	0.0141924
CEACAM20	CEACAM20	ENSG00000273777	19	44501677	44529788	4.5095e-84	0.695533	2.84967e-85	0.0436918	0.260775
CEACAM6	CEACAM6	ENSG00000086548	19	41750977	41772211	2.00557e-43	0.663637	1.08474e-44	0.0355928	0.30077
CEACAM8	CEACAM8	ENSG00000124469	19	42580243	42595055	4.94755e-07	0.929548	1.06537e-08	0.0199657	0.0504859
CEP152	CEP152	ENSG00000103995	15	48712928	48811146	3.2887e-07	0.81271	1.10851e-08	0.0272336	0.160057
CETN3	CETN3	ENSG00000153140	5	90392257	90409766	1.89762e-86	0.703889	5.91841e-88	0.0216789	0.274432
CNP	CNP	ENSG00000173786	17	41966763	41977740	1.64324e-18	0.865406	4.88919e-20	0.0256397	0.108955
COL1A1	COL1A1	ENSG00000108821	17	50184101	50201632	4.81111e-20	0.893271	1.43393e-21	0.0265434	0.0801858
CPA2	CPA2	ENSG00000158516	7	130266863	130289798	2.20947e-301	0.933259	7.08332e-303	0.0298824	0.0368588
CPVL	CPVL	ENSG00000106066	7	28995235	29195451	3.70918e-299	0.241288	3.52606e-300	0.022201	0.736511
CRABP2	CRABP2	ENSG00000143320	1	156669398	156675608	1.7081e-122	0.98228	4.42008e-125	0.00252668	0.0151929
DCXR	DCXR	ENSG00000169738	17	82035136	82037709	1.29497e-21	0.813828	1.98083e-22	0.124425	0.0617473
DEFB4A	DEFB4A	ENSG00000171711	8	7894677	7896716	0.999553	0.0002742	0.000151583	2.06503e-08	2.09322e-05
DNAJB1	DNAJB1	ENSG00000132002	19	14514769	14560391	1.08056e-06	0.676442	7.28044e-08	0.045298	0.278259
DSC2	DSC2	ENSG00000134755	18	31058840	31102522	2.19924e-185	0.837494	7.64123e-187	0.0289651	0.133541
DUSP29	DUSP29	ENSG00000188716	10	75037472	75073642	5.59917e-61	0.728557	2.818e-62	0.0364325	0.23501
DYNLL2	DYNLL2	ENSG00000264364	17	56160776	56172897	4.92618e-23	0.852692	1.09187e-24	0.0187711	0.128537
ECI2	ECI2	ENSG00000198721	6	4115693	4135597	2.85271e-242	0.835031	1.21277e-243	0.0353701	0.129599
EFCAB2	EFCAB2	ENSG00000203666	1	244969682	245127164	8.11165e-302	0.911122	5.32778e-303	0.0598139	0.029064
EFNA4	EFNA4	ENSG00000243364	1	155063737	155069553	4.93826e-06	0.248833	1.11438e-05	0.561333	0.189818
F2	F2	ENSG00000180210	11	46719196	46739506	4.10641e-75	0.820777	5.67706e-76	0.113406	0.0658171
F2R	F2R	ENSG00000181104	5	76716126	76735770	1.13771e-45	0.569039	3.52858e-47	0.0172348	0.413726
FABP4	FABP4	ENSG00000170323	8	81478419	81483236	1.48364e-29	0.696222	9.02045e-31	0.0420681	0.26171
FABP5	FABP5	ENSG00000164687	8	81280536	81284777	1.23992e-37	0.670161	3.34564e-39	0.0177707	0.312068
FAH	FAH	ENSG00000103876	15	80444832	80479288	4.59415e-169	0.900257	5.47945e-171	0.0106483	0.0890945
FER	FER	ENSG00000151422	5	108083523	108532542	7.6473e-07	0.965402	3.8047e-09	0.00477326	0.0298245
FKBP4	FKBP4	ENSG00000004478	12	2794970	2805423	8.49812e-07	0.59634	2.84654e-08	0.019591	0.384068
FNTA	FNTA	ENSG00000168522	8	43034194	43085788	2.48509e-06	0.628972	4.99273e-07	0.12612	0.244905
FOLH1	FOLH1	ENSG00000086205	11	49145092	49208638	3.78359e-24	0.811497	2.33796e-25	0.0500055	0.138498
FSTL3	FSTL3	ENSG00000070404	19	676392	683385	3.58516e-53	0.901905	3.49961e-54	0.0880282	0.0100665
FURIN	FURIN	ENSG00000140564	15	90868588	90883564	1.44877e-128	0.780972	7.21605e-130	0.0387185	0.180309
FUT8	FUT8	ENSG00000033170	14	65410592	65744121	4.2818e-301	0.892722	4.30888e-302	0.0898194	0.0174583
GRK5	GRK5	ENSG00000198873	10	119207571	119459745	5.22866e-254	0.758613	6.99702e-255	0.101378	0.14001
HIP1R	HIP1R	ENSG00000130787	12	122834453	122862961	2.16972e-28	0.941711	7.44617e-30	0.0322922	0.0259966
HSDL2	HSDL2	ENSG00000119471	9	112380080	112472405	1.36249e-301	0.855288	8.03759e-303	0.0503608	0.0943511
IBSP	IBSP	ENSG00000029559	4	88720733	88733074	NA	NA	NA	NA	NA
ICOSLG	ICOSLG	ENSG00000160223	21	44217014	44240966	3.01408e-140	0.759288	5.15098e-142	0.012748	0.227964
IGDCC4	IGDCC4	ENSG00000103742	15	65381484	65422947	6.19842e-271	0.44245	1.97363e-272	0.013544	0.544006
IGFBP6	IGFBP6	ENSG00000167779	12	53097436	53102345	5.90971e-29	0.836468	1.90974e-30	0.0268941	0.136637
IGFLR1	IGFLR1	ENSG00000126246	19	36230058	36233354	2.39277e-212	0.966836	1.4969e-214	0.00602132	0.0271422
IGLL1	IGLL1	ENSG00000128322	22	23915312	23922495	3.67675e-08	0.982519	1.07035e-10	0.00284562	0.0146358
IGSF8	IGSF8	ENSG00000162729	1	160091340	160098943	3.20395e-59	0.872549	1.09284e-60	0.029664	0.0977874
IL22RA2	IL22RA2	ENSG00000164485	6	137464968	137494785	NA	NA	NA	NA	NA
KCNAB2	KCNAB2	ENSG00000069424	1	6051526	6161253	9.03888e-184	0.983723	7.75299e-186	0.00842991	0.00784739
KIAA1549L	KIAA1549L	ENSG00000110427	11	33563618	33695648	NA	NA	NA	NA	NA
KLB	KLB	ENSG00000134962	4	39408473	39453156	0.00595812	0.985422	1.48429e-05	0.00244873	0.00615653
KPNA2	KPNA2	ENSG00000182481	17	66031635	66042958	3.499e-08	0.990126	1.61328e-10	0.00455985	0.00531377
LDHC	LDHC	ENSG00000166796	11	18433854	18473605	6.22298e-285	0.925905	6.22988e-287	0.00920443	0.0648908
LRP11	LRP11	ENSG00000120256	6	149818757	149864359	2.23253e-261	0.83981	5.76617e-263	0.0215519	0.138638
LRRC37A2	LRRC37A2	ENSG00000238083	17	46511508	46556910	2.21466e-94	0.982547	1.61021e-97	0.000697623	0.0167551
MAMDC2	MAMDC2	ENSG00000165072	9	70043848	70226972	1.18125e-141	0.858981	1.11424e-142	0.0809657	0.060053
MASP1	MASP1	ENSG00000127241	3	187217282	187291980	1.28149e-164	0.0722745	1.97125e-165	0.0102001	0.917525
MGLL	MGLL	ENSG00000074416	3	127689062	128052190	4.61023e-10	0.809547	5.71128e-11	0.100199	0.0902548
MICB	MICB	ENSG00000204516	6	31494881	31511124	2.78981e-301	0.788077	2.8496e-302	0.0803651	0.131558
MMAB	MMAB	ENSG00000139428	12	109991542	110011679	1.04419e-112	0.778089	2.88885e-113	0.215258	0.00665269
MPG	MPG	ENSG00000103152	16	127006	135852	6.29561e-27	0.919326	4.92737e-28	0.0719439	0.00873006
MPHOSPH8	MPHOSPH8	ENSG00000196199	13	19633659	19673441	1.59054e-08	0.786844	5.98679e-10	0.0294331	0.183723
MUC2	MUC2	ENSG00000198788	11	1074875	1110511	3.78199e-291	1.00946e-39	3.74655e-252	1	1.64613e-40
MVK	MVK	ENSG00000110921	12	109573255	109598125	3.08068e-16	0.61463	1.65293e-16	0.329721	0.0556492
NELL1	NELL1	ENSG00000165973	11	20669551	21575686	2.66437e-299	0.595736	8.74365e-300	0.195293	0.208971
NT5DC3	NT5DC3	ENSG00000111696	12	104164231	104234975	8.38527e-301	0.97139	6.62089e-303	0.007649	0.0209612
NTN1	NTN1	ENSG00000065320	17	8924859	9147317	0.926851	0.0713189	0.000886799	6.73612e-05	0.000875814
NUDT16	NUDT16	ENSG00000198585	3	131381671	131388830	2.16778e-231	0.6501	1.22495e-232	0.036422	0.313478
PARP1	PARP1	ENSG00000143799	1	226360210	226408154	1.63677e-49	0.7931	1.38232e-50	0.0668406	0.140059
PARVA	PARVA	ENSG00000197702	11	12398732	12552348	0.990737	0.00740983	0.00134046	9.52238e-06	0.000503098
PCOLCE	PCOLCE	ENSG00000106333	7	100602363	100608175	6.08704e-41	0.548691	2.2132e-42	0.0195182	0.43179
PCYOX1	PCYOX1	ENSG00000116005	2	70484518	70508323	1.50392e-55	0.798704	1.61026e-56	0.085402	0.115894
PDCD1LG2	PDCD1LG2	ENSG00000197646	9	5510531	5571282	2.17926e-301	0.926196	9.15187e-303	0.0388609	0.0349428
PDK1	PDK1	ENSG00000152256	2	173420101	173489823	1.36627e-189	0.983806	1.11171e-191	0.00799688	0.00819722
PGLS	PGLS	ENSG00000130313	19	17622438	17632097	1.77434e-46	0.978332	7.81698e-49	0.00429273	0.0173755
PGP	PGP	ENSG00000184207	16	2261998	2264808	1.1061e-88	0.986847	3.51001e-91	0.00312156	0.0100315
PLEK	PLEK	ENSG00000115956	2	68592305	68624585	5.81167e-301	0.967948	7.84761e-303	0.0130514	0.0190009
PLXNB2	PLXNB2	ENSG00000196576	22	50713408	50746056	2.60724e-159	0.92358	3.31578e-161	0.0116809	0.0647386
PPP1R14A	PPP1R14A	ENSG00000167641	19	38251237	38256532	2.13122e-144	0.808527	6.64956e-146	0.0250602	0.166413
PPID	PPID	ENSG00000171497	4	159630286	159644548	1.21086e-10	0.90543	3.63907e-13	0.00262921	0.0919403
PPP1R14D	PPP1R14D	ENSG00000166143	15	40815451	40828709	4.2063e-09	0.806406	1.88019e-10	0.0358881	0.157706
PRPSAP2	PRPSAP2	ENSG00000141127	17	18743398	18834581	1.50969e-149	0.948687	2.73932e-151	0.0171796	0.0341334
PRSS27	PRSS27	ENSG00000172382	16	2712419	2720551	7.19746e-185	0.771194	5.28443e-186	0.0564493	0.172357
PRSS8	PRSS8	ENSG00000052344	16	31131433	31135727	4.58804e-43	0.953657	9.09246e-45	0.0188719	0.0274708
PSMB1	PSMB1	ENSG00000008018	6	170844205	170862429	2.88722e-281	0.446709	1.54425e-282	0.0233627	0.529929
PTPRJ	PTPRJ	ENSG00000149177	11	48002113	48189670	1.98888e-100	0.986941	7.34659e-103	0.00363617	0.00942287
RAB21	RAB21	ENSG00000080371	12	72148654	72184699	1.15468e-137	0.967297	5.96468e-140	0.00496898	0.0277345
RABEP1	RABEP1	ENSG00000029725	17	5282265	5386340	4.07864e-16	0.674171	3.93724e-17	0.0648188	0.26101
RCN1	RCN1	ENSG00000049449	11	31833939	32127301	0.0152284	0.932226	2.16015e-05	0.00127111	0.0512531
RIPK2	RIPK2	ENSG00000104312	8	90769975	90803291	5.68152e-231	0.97124	1.30485e-232	0.0222995	0.00646043
S100A11	S100A11	ENSG00000163191	1	152032506	152047907	4.56291e-66	0.473685	2.46447e-67	0.0250829	0.501232
S100A12	S100A12	ENSG00000163221	1	153373711	153375621	9.73947e-169	0.906631	2.82451e-170	0.0262257	0.0671433
SDK2	SDK2	ENSG00000069188	17	73334384	73644445	1.64219e-300	0.824841	2.72913e-301	0.137041	0.0381182
SERPINA5	SERPINA5	ENSG00000188488	14	94561442	94593118	4.74323e-146	0.882208	3.76787e-147	0.070032	0.0477595
SERPIND1	SERPIND1	ENSG00000099937	22	20774113	20787720	3.31259e-18	0.880544	1.40667e-19	0.0373095	0.0821463
SH3BP1	SH3BP1	ENSG00000100092	22	37634654	37656117	6.67765e-154	0.659489	3.27691e-155	0.0320545	0.308456
SH3GLB2	SH3GLB2	ENSG00000148341	9	129007036	129028331	1.14427e-293	0.709422	1.08487e-294	0.0670361	0.223542
SNAP29	SNAP29	ENSG00000099940	22	20859007	20891214	1.53641e-14	0.746812	8.32152e-16	0.040236	0.212952
SLITRK6	SLITRK6	ENSG00000184564	13	86366925	86373623	NA	NA	NA	NA	NA
STAT3	STAT3	ENSG00000168610	17	40465342	40540586	5.10265e-58	0.985721	3.61122e-60	0.00696878	0.00731066
STIM1	STIM1	ENSG00000167323	11	3875757	4114439	1.01319e-49	0.985156	4.95463e-52	0.00480749	0.0100366
TCEA2	TCEA2	ENSG00000171703	20	62681189	62703700	1.31199e-52	0.869774	2.83268e-54	0.0186676	0.111559
TMEM106A	TMEM106A	ENSG00000184988	17	43211835	43220041	7.14758e-33	0.740369	2.32819e-34	0.0238804	0.235751
TNF	TNF	ENSG00000232810	6	31575565	31578336	2.02127e-20	0.854016	2.11648e-21	0.0893675	0.0566163
TNFRSF8	TNFRSF8	ENSG00000120949	1	12063303	12144207	1.11326e-160	0.499368	6.26158e-162	0.0276142	0.473018
TSC22D1	TSC22D1	ENSG00000102804	13	44577147	44577147	0.472898	0.469619	0.0126207	0.0125008	0.032361
UNG	UNG	ENSG00000076248	12	109097597	109126725	0.00170873	0.693789	5.53345e-05	0.022185	0.282262
VAT1	VAT1	ENSG00000108828	17	43014607	43025123	6.15889e-64	0.732554	2.92664e-65	0.0345773	0.232869
VIM	VIM	ENSG00000026025	10	17270258	17279592	1.76335e-66	0.988493	8.36304e-69	0.00468131	0.00682525
VSNL1	VSNL1	ENSG00000163032	2	17539126	17657018	1.06222e-301	0.854325	8.75668e-303	0.0703531	0.0753215
WFIKKN2	WFIKKN2	ENSG00000173714	17	50834650	50842353	2.89943e-301	0.459951	2.43206e-302	0.038079	0.50197
IPF: Idiopathic pulmonary fibrosis; PPH0: Posterior probability of hypothesis 0; PPH1: Posterior probability of hypothesis 1; PPH2: Posterior probability of hypothesis 2; PPH3: Posterior probability of hypothesis 3; PPH4: Posterior probability of hypothesis 4.

## Sheet: Table S10
Table S10. Association between gene expression in blood of identified targets and IPF in the SMR analysis
Protein	Gene	probeID	topSNP	SNP Chromosome	SNP base pair	Effect allele	Other allele	Effect allele frequency	GWAS association			eQTL association			SMR association					HEIDI Test
									Beta	SE	P value	Beta	SE	P value	b_SMR	se_SMR	OR (95%CI）	P value	F	P value	Number of SNPs
AP2A2	AP2A2	ENSG00000183020	rs66670048	11	999764	C	T	0.0869121	0.289246	0.0518968	2.49689e-08	-0.312785	0.016957	5.63598e-76	-0.924744	0.173327	0.4 (0.28, 0.56)	9.54102e-08	340.247	3.70579e-13	19
CDH15	CDH15	ENSG00000129910	rs11646135	16	89132700	A	G	0.16369	0.143131	0.0390681	0.000248662	0.437742	0.00928825	0	0.326976	0.0895184	1.39 （1.16， 1.65）	0.00025959	2221.1	0.00525562	20
CDHR5	CDHR5	ENSG00000099834	rs2740373	11	621634	A	G	0.147239	-0.258888	0.0596008	1.40097e-05	-0.106359	0.0162897	6.6122e-11	2.4341	0.673053	11.41 （3.05， 42.66）	0.000298612	42.6307	0.0102729	14
CPVL	CPVL	ENSG00000106066	rs34219043	7	29120988	T	C	0.0327381	0.0442734	0.046052	0.336361	-0.841522	0.00905737	0	-0.0526111	0.0547276	0.95 （0.85， 1.06）	0.336388	8632.3	0.176445	8
IGDCC4	IGDCC4	ENSG00000103742	rs1550027	15	65396576	C	A	0.243056	0.0115139	0.0398543	0.772657	0.296846	0.00944369	7.10826e-217	0.0387875	0.134265	1.04 （0.80， 1.35）	0.772667	988.05	0.998355	5
MASP1	MASP1	ENSG00000127241	rs698090	3	187246512	T	C	0.624008	-0.118931	0.0321232	0.000213634	0.213134	0.00765103	8.88498e-171	-0.55801	0.152044	0.57 （0.42， 0.77）	0.000242486	776.007	0.140989	20
PSMB1	PSMB1	ENSG00000008018	rs4710839	6	170862051	C	G	0.427403	-0.121395	0.030611	7.31678e-05	0.334229	0.00803308	0	-0.363209	0.092002	0.70 （0.58， 0.83）	7.88599e-05	1731.11	0.319373	20
S100A11	S100A11	ENSG00000163191	rs2999553	1	152040058	C	G	0.0357143	-0.204368	0.0733691	0.00534491	0.326276	0.0181519	3.06967e-72	-0.626365	0.227552	0.53 （0.34， 0.83）	0.005912	323.092	0.279811	17
WFIKKN2	WFIKKN2	ENSG00000173714	rs11652262	17	50803350	A	T	0.320437	0.0747166	0.0364279	0.0402587	0.492512	0.00895153	0	0.151705	0.0740149	1.16 （1.01， 1.35）	0.0403978	3027.19	0.196603	20
IPF: Idiopathic pulmonary fibrosis; SMR: Summary-data-based Mendelian Randomization; OR: Odds ratios.

[truncated: 8 more sheets: Table S11, Table S12, Table S13, Table S14, Table S15, Table S16, Table S17, Table S18]
